# Supplementary material for: Identifying favorable alleles for improving key agronomic traits in upland cotton
Source: BMC Plant Biol. 2019 Apr 11;19:138. doi: 10.1186/s12870-019-1725-y (PMC6458685; doi:10.1186/s12870-019-1725-y)
Supplement: Supplementary file 1 — Table S2. List of 419 upland cotton accessions was used in this study and their cluster information. (XLSX 44 kb) [file 12870_2019_1725_MOESM1_ESM.xlsx]

## Sheet: Sheet1
Table S2 List of 419 upland cotton accessions were used in this study and their cluster information
Number	Code	Name	Years	Era	Groups (Nei's 1983)	Source	Q1(red)	Q2(blue)
1	D183	Bamian 1	1986	Early	G1	Sichuan, China	0.978	0.022
2	D138	Rendong 67-86	1986	Early	G1	Sichuan, China	0.975	0.025
3	D184	Dongting 1	1986	Early	G1	Hunan, China	0.986	0.014
4	D029	Esha 28	1984	Early	G1	Hubei, China	0.974	0.026
5	D104	Jinmian 38	2004	Modern	G1	Shanxi, China	0.834	0.166
6	D223	Jinmian 46	2006	Modern	G1	Shanxi, China	0.732	0.268
7	D364	CCRI 43	2003	Modern	G1	Henan, China	0.856	0.144
8	D354	Dalingmian 69	1987	Medium	G1	Hunan, China	0.892	0.108
9	D244	Jifeng 908	2010	Modern	G1	Hebei, China	0.958	0.042
10	D323	Xinluzhong 35	2007	Modern	G1	Xinjiang, China	0.846	0.154
11	D206	Lu 1138	2001	Modern	G1	Shandong, China	0.906	0.094
12	D245	Lumianyan 28	2008	Modern	G1	Shandong, China	0.947	0.053
13	D267	Yinmian 1	2007	Modern	G1	Beijing, China	0.935	0.065
14	D146	Xingtai W-2	1991	Medium	G1	Hebei, China	0.853	0.147
15	D290	Chaojijiao	1986	Early	G1	Jiangsu, China	0.657	0.343
16	D316	Rowden	1986	Early	G1	United States	0.715	0.285
17	D170	Tu 83-161	1994	Medium	G1	Xinjiang, China	0.657	0.343
18	D007	Jimian 8	1983	Early	G1	Hebei, China	0.639	0.361
19	D333	DengenHS120	1986	Early	G1	United States	0.597	0.403
20	D192	CCRI 50	2005	Modern	G1	Henan, China	0.58	0.42
21	D235	E-40	1986	Early	G1	Sudan	0.624	0.376
22	D052	Sumian 1	1988	Medium	G1	Jiangsu, China	0.505	0.495
23	D139	Jiangsumian 1	1988	Medium	G1	Jiangsu, China	0.661	0.339
24	D140	Shannsanyuan 78-782	1986	Early	G1	Shanxi，China	0.637	0.363
25	D157	Bamanaliangdamian	1986	Early	G1	Guangxi, China	0.838	0.162
26	D356	Zhong Arc73	2011	Modern	G1	Henan, China	0.834	0.166
27	D121	Liao 2277	1987	Medium	G1	Liaoning, China	0.718	0.282
28	D167	Liao 7003	1991	Medium	G1	Liaoning, China	0.511	0.489
29	D149	Zhong 6331	1990	Medium	G1	Henan, China	0.765	0.235
30	D179	Keyi 7	2012	Modern	G1	Xinjiang, China	0.696	0.304
31	D030	Xuzhou 514	1984	Early	G1	Jiangsu, China	0.84	0.16
32	D058	Linqing 2350	1992	Medium	G1	Shandong, China	0.977	0.023
33	D200	Xuzhou 6	1982	Early	G1	Jiangsu, China	0.984	0.016
34	D158	Chuan 206	1986	Early	G1	Sichuan, China	0.657	0.343
35	D024	Shaoyangdatao	1986	Early	G1	Hunan, China	0.773	0.227
36	D031	Xuzhou 142	1986	Early	G1	Jiangsu, China	0.844	0.156
37	D331	Li 771-436	1986	Early	G1	Hunan, China	0.885	0.115
38	D015	Nanguamian	1986	Early	G1	Hubei, China	0.89	0.11
39	D016	Zaoyangbuluolei	1986	Early	G1	Hubei, China	0.98	0.02
40	D026	Zhong 521	1988	Medium	G1	Henan, China	0.98	0.02
41	D033	Xiaoxian133changrong	1986	Early	G1	Anhui, China	0.94	0.06
42	D020	70-1437	1986	Early	G1	Zhejiang, China	0.959	0.041
43	D019	Humian 204	1983	Early	G1	Shanghai, China	0.991	0.009
44	D021	Cimian 9	1986	Early	G1	Zhejiang, China	0.971	0.029
45	D027	Zhi 6705	1986	Early	G1	Hubei, China	0.96	0.04
46	D039	Jimian 12	1986	Early	G1	Hebei, China	0.982	0.018
47	D006	Tangmian 7401	1986	Early	G1	Henan, China	0.979	0.021
48	D346	N73DeltapineNGF	1993	Medium	G1	Australia	0.983	0.017
49	D004	Yumian1	1984	Early	G1	Henan, China	0.933	0.067
50	D169	Nantong 87-598	1993	Medium	G1	Jiangsu, China	0.947	0.053
51	D241	Luxu 1	2003	Modern	G1	Henan, China	0.867	0.133
52	D156	Hunanmayangyangmianhua	1986	Early	G1	Hunan, China	0.984	0.016
53	D175	JCG82	1996	Medium	G1	Jiangsu, China	0.987	0.013
54	D032	Simian 2	1984	Early	G1	Jiangsu, China	0.81	0.19
55	D393	Xuzhou 553	1988	Medium	G1	Jiangsu, China	0.913	0.087
56	D233	Nongdamian 8	2010	Modern	G1	Hebei, China	0.602	0.398
57	D151	Chuan 169-6	1988	Medium	G1	Sichuan, China	0.496	0.504
58	D237	Sulianmian 156	1991	Medium	G1	The former Soviet Union	0.692	0.308
59	D145	Kang 5	1988	Medium	G1	Henan, China	0.848	0.152
60	D260	V1	1986	Early	G1	United States	0.731	0.269
61	D128	Xinluzao 21	2005	Modern	G1	Xinjiang, China	0.44	0.56
62	D178	Xinyan 96-48	2002	Modern	G1	Henan, China	0.872	0.128
63	D034	Shanndaixi	1986	Early	G1	Hebei, China	0.636	0.364
64	D388	Sumian 12	1997	Medium	G1	Jiangsu, China	0.715	0.285
65	D069	Ji 91-28	1992	Medium	G1	Hebei, China	0.781	0.219
66	D091	Zhengzhou-385	1986	Early	G1	Henan, China	0.865	0.135
67	D173	Xiao 2168	1997	Medium	G1	Hubei, China	0.664	0.336
68	D229	B-35	2003	Modern	G1	Texas, United States	0.386	0.614
69	D046	Linqing 201	1991	Medium	G1	Shandong, China	0.845	0.155
70	D071	Shann 2812	1993	Medium	G1	Shanxi，China	0.64	0.36
71	D317	Feiergan 175	1989	Medium	G1	The former Soviet Union	0.477	0.523
72	D111	Shann 4080	1986	Early	G1	Shanxi，China	0.774	0.226
73	D325	Ning 523	1991	Medium	G1	Nanjing, China	0.624	0.376
74	D037	CCRI 12	1987	Medium	G1	Henan, China	0.977	0.023
75	D225	Sulianmian 78	1991	Medium	G1	The former Soviet Union	0.833	0.167
76	D060	CCRI 10	1983	Early	G1	Henan, China	0.504	0.496
77	D102	Yumian 18	1993	Medium	G1	Henan, China	0.585	0.415
78	D066	CCRI 16	1990	Medium	G1	Henan, China	0.568	0.432
79	D075	Yuzao 275	1999	Medium	G1	Henan, China	0.667	0.333
80	D390	Changkangmian	1995	Medium	G1	Jiangsu, China	0.829	0.171
81	D117	Zhong R1052	2001	Modern	G1	Henan, China	0.587	0.413
82	D124	Henan 79	1981	Early	G1	Henan, China	0.689	0.311
83	D123	CCRI 49	2004	Modern	G1	Henan, China	0.751	0.249
84	D211	CCRI 35	1999	Medium	G1	Henan, China	0.517	0.483
85	D165	Emian 19	1994	Medium	G1	Hubei, China	0.602	0.398
86	D172	Emian 21	1996	Medium	G1	Hubei, China	0.791	0.209
87	D292	Z37less	1988	Medium	G1	United States	0.688	0.312
88	D042	CCRI 19	1993	Medium	G1	Henan, China	0.908	0.092
89	D256	GZNn	2001	Modern	G1	United States	0.502	0.498
90	D335	Baimian 1	2004	Modern	G1	Henan, China	0.928	0.072
91	D272	CCRI 81	2011	Modern	G1	Henan, China	0.808	0.192
92	D254	Zong 2-63	1997	Medium	G1	Henan, China	0.739	0.261
93	D118	Zhong R2058	2001	Modern	G1	Henan, China	0.692	0.308
94	D381	Zong128	2011	Modern	G1	Henan, China	0.813	0.187
95	D249	Zongxu 1	1995	Medium	G1	Henan, China	0.737	0.263
96	D380	Zong1-61	1998	Medium	G1	Henan, China	0.845	0.155
97	D383	ZhongS9B11	2011	Modern	G1	Henan, China	0.623	0.377
98	D384	ZhongS9B12	2011	Modern	G1	Henan, China	0.766	0.234
99	D410	Ganmian11	2000	Medium	G1	Jiangxi, China	0.88	0.12
100	D411	Sumian 22	2002	Modern	G1	Jiangsu, China	0.788	0.212
101	D412	Sumian 9	1995	Medium	G1	Jiangsu, China	0.69	0.31
102	D394	Eguangmian	1986	Early	G1	United States	0.686	0.314
103	D415	Jinmian 25	1998	Medium	G1	Shanxi, China	0.478	0.522
104	D083	Han 241	1999	Medium	G1	Hebei, China	0.568	0.432
105	D196	Henandalingdasimian	1987	Medium	G1	Henan, China	0.511	0.489
106	D086	Han284	2001	Modern	G1	Hebei, China	0.673	0.327
107	D174	CCRI 30	1998	Medium	G1	Henan, China	0.755	0.245
108	D250	Jinmian 34	2002	Modern	G1	Shanxi, China	0.823	0.177
109	D084	Yumian 19	1999	Medium	G1	Henan, China	0.81	0.19
110	D291	M-8114-0224	1989	Medium	G1	United States	0.669	0.331
111	D257	Xiangmian 13	1989	Medium	G1	Hunan, China	0.832	0.168
112	D205	CCRI 17	1990	Medium	G1	Henan, China	0.79	0.21
113	D219	Zhong 206	1991	Medium	G1	Henan, China	0.861	0.139
114	D063	Liao 113	1986	Early	G1	Shandong, China	0.479	0.521
115	D068	Liao 7334-7728	1987	Medium	G1	Liaoning, China	0.44	0.56
116	D262	Chaojijiaodezimian	1986	Early	G1	Xinjiang, China	0.575	0.425
117	D360	Zhong R773-310	2011	Modern	G1	Henan, China	0.4	0.6
118	D361	Zhong R773-314	2011	Modern	G1	Henan, China	0.631	0.369
119	D399	Yumian 1	2001	Modern	G1	Chongqing, China	0.456	0.544
120	D320	Zhongwu 372	1991	Medium	G1	Henan, China	0.487	0.513
121	D392	Zhongwu 378	1991	Medium	G1	Henan, China	0.474	0.526
122	D113	Zhongyihong 2	1986	Early	G1	Beijing, China	0.575	0.425
123	D152	E 82-6078	1988	Medium	G1	Hubei, China	0.754	0.246
124	D094	Qinli 514	2003	Modern	G1	Shanxi，China	0.478	0.522
125	D036	Bao 6716	1986	Early	G1	Hebei, China	0.693	0.307
126	D213	Simian 3	1993	Medium	G1	Jiangsu, China	0.932	0.068
127	D240	F 281	1986	Early	G1	France	0.503	0.497
128	D315	Zhongzhimian 2	2006	Modern	G1	Beijing, China	0.613	0.387
129	D127	Zhong2201	2001	Modern	G1	Henan, China	0.616	0.384
130	D243	Miscot 7803-52	1991	Medium	G1	United States	0.542	0.458
131	D247	E 0908	2011	Modern	G1	Hubei, China	0.747	0.253
132	D386	Xinluzao 3	1988	Medium	G1	Xinjiang, China	0.58	0.42
133	D387	LanghuangF10bai	1991	Medium	G1	Henan, China	0.698	0.302
134	D400	LanghuangF10zong	1986	Early	G1	Henan, China	0.652	0.348
135	D401	Jimian 20	1996	Medium	G1	Hebei, China	0.586	0.414
136	D372	RTbaixu	1994	Medium	G1	United States	0.546	0.454
137	D395	Jimian 11	1986	Early	G1	Hebei, China	0.625	0.375
138	D207	Zhongzhi 86-1	1981	Early	G1	Beijing, China	0.52	0.48
139	D391	86-1（72-100）	1986	Early	G1	Beijing, China	0.559	0.441
140	D368	Ari 3696	2011	Modern	G1	Henan, China	0.591	0.409
141	D376	Ari 3697	2011	Modern	G1	Henan, China	0.71	0.29
142	D348	Zhong 21371	2011	Modern	G1	Henan, China	0.511	0.489
143	D350	Ari 1327	2011	Modern	G1	Henan, China	0.582	0.418
144	D044	Keyuan 1	1994	Medium	G1	Beijing, China	0.692	0.308
145	D045	Keyuan 4	1992	Medium	G1	Beijing, China	0.885	0.115
146	D407	Yumian 8	1992	Medium	G1	Henan, China	0.799	0.201
147	D409	Jinmian 20	1996	Medium	G1	Shanxi, China	0.574	0.426
148	D188	70xuanxi 733	1986	Early	G1	Henan, China	0.513	0.487
149	D258	Acala 1517-70	1986	Early	G1	United States	0.588	0.412
150	D177	Zhong 203016	2003	Modern	G1	Henan, China	0.713	0.287
151	D265	Shikang 39	2007	Modern	G1	Hebei, China	0.65	0.35
152	D087	Shuangjia 321	2003	Modern	G1	Hebei, China	0.551	0.449
153	D217	Linqing 2352	1986	Early	G1	Shandong, China	0.59	0.41
154	D105	Zhongzhi 86-6	1993	Medium	G1	Beijing, China	0.663	0.337
155	D306	MSCO-8	2001	Modern	G1	United States	0.413	0.587
156	D418	Jimian 17	1992	Medium	G1	Hebei, China	0.53	0.47
157	D238	Dezhou 973	2001	Modern	G1	Texas, United States	0.623	0.377
158	D204	Lumian 2	1983	Early	G1	Shandong, China	0.827	0.173
159	D342	Stoneville 453	1986	Early	G1	United States	0.752	0.248
160	D303	St213RNR	2001	Modern	G1	United States	0.63	0.37
161	D279	M28114-313	1993	Medium	G1	United States	0.671	0.329
162	D309	misikete8711ne	1991	Medium	G1	United States	0.646	0.354
163	D095	Yun K1505	2003	Modern	G1	Shanxi, China	0.74	0.26
164	D242	CCRI 60	2009	Modern	G1	Henan, China	0.675	0.325
165	D248	Arkansas 971	2001	Modern	G1	United States	0.679	0.321
166	D371	A971Bt	2011	Modern	G1	Henan, China	0.78	0.22
167	D226	MAR-7A-3	2001	Modern	G1	Texas, United States	0.444	0.556
168	D074	E Q872	1995	Medium	G1	Hubei, China	0.649	0.351
169	D065	Liaomian 9	1983	Early	G1	Liaoning, China	0.699	0.301
170	D215	CCRI 41	2002	Modern	G1	Henan, China	0.689	0.311
171	D269	Huabanye	1986	Early	G1	Henan, China	0.704	0.296
172	D378	4133Bt	2011	Modern	G1	Henan, China	0.746	0.254
173	D352	A41772Bt	2011	Modern	G1	Henan, China	0.708	0.292
174	D353	SGK 9708	2002	Modern	G1	Henan, China	0.657	0.343
175	D379	Zhong 1441	2011	Modern	G1	Henan, China	0.599	0.401
176	D028	Xianmian 858	1986	Early	G1	Shanxi，China	0.572	0.428
177	D377	Zhong 1421	2011	Modern	G1	Henan, China	0.729	0.271
178	D108	Nianmian 9	2010	Modern	G1	Jiangsu, China	0.633	0.367
179	D369	Suyou 6003	2011	Modern	G1	Jiangsu, China	0.617	0.383
180	D382	CCRI 82	2011	Modern	G1	Henan, China	0.434	0.566
181	D010	Yun'an 4	1986	Early	G1	Shanghai, China	0.436	0.564
182	D405	Jinmian 33	2002	Modern	G1	Shanxi, China	0.661	0.339
183	D351	Ari 971	2003	Modern	G1	United States	0.421	0.579
184	D359	K8J508	2011	Modern	G1	Henan, China	0.376	0.624
185	D003	Fandimian	1986	Early	G1	Henan, China	0.65	0.35
186	D216	Si 168	2003	Modern	G1	Jiangsu, China	0.494	0.506
187	D049	CCRI 23	1995	Medium	G1	Henan, China	0.56	0.44
188	D404	Handan 333	2001	Modern	G1	Hebei, China	0.696	0.304
189	D367	Yuan 247-31	2009	Modern	G1	Henan, China	0.443	0.557
190	D357	R01sandu85	2011	Modern	G1	Henan, China	0.499	0.501
191	D358	SA1064B1	1991	Medium	G1	United States	0.482	0.518
192	D234	Jinmian 49	2007	Modern	G1	Shanxi, China	0.624	0.376
193	D385	Jimian 668	2000	Medium	G1	Hebei, China	0.613	0.387
194	D414	Luyanmian16	2001	Modern	G1	Shandong, China	0.619	0.381
195	D126	Jinmian36	2003	Modern	G1	Shanxi, China	0.406	0.594
196	D314	Sulianmian 118	1991	Medium	G1	The former Soviet Union	0.411	0.589
197	D096	Ningmian 18	1986	Early	G1	Jiangsu, China	0.849	0.151
198	D276	M-8124-1159	1989	Medium	G1	United States	0.384	0.616
199	D278	PD 6186	1988	Medium	G1	United States	0.379	0.621
200	D107	Jianyang 303	1986	Early	G1	Sichuan, China	0.463	0.537
201	D038	Wujiyizhihua	1986	Early	G1	Hebei, China	0.295	0.705
202	D137	Shann 954	1986	Early	G1	Shanxi，China	0.608	0.392
203	D189	Jing 55173	1986	Early	G1	Hubei, China	0.859	0.141
204	D112	Ganmian 12	2000	Medium	G1	Jiangxi, China	0.669	0.331
205	D294	Su BR6202Bt	2011	Modern	G1	Jiangsu, China	0.588	0.412
206	D144	Beichugongshemian	1986	Early	G1	Hebei, China	0.49	0.51
207	D284	Delfos 2404	1986	Early	G1	Jiangsu, China	0.937	0.063
208	D341	Bomian 3	1986	Early	G1	Jiangxi, China	0.799	0.201
209	D005	Wan 3396	1986	Early	G1	Henan, China	0.638	0.362
210	D141	Pingtanglaoyanghua	1986	Early	G1	Guizhou, China	0.695	0.305
211	D162	E 901	1997	Medium	G1	Hubei, China	0.864	0.136
212	D013	Xiangxuan 2	1986	Early	G1	Hunan, China	0.811	0.189
213	D164	Chuan 3593	1992	Medium	G1	Sichuan, China	0.792	0.208
214	D330	Jijiaohongyemian	1986	Early	G1	Sichuan, China	0.591	0.409
215	D150	Jinong 355	1989	Medium	G1	Hebei, China	0.67	0.33
216	D143	Beijing 432	1986	Early	G1	Beijing, China	0.575	0.425
217	D048	Wan 231	1992	Medium	G1	Henan, China	0.466	0.534
218	D072	Damian 20	2003	Modern	G1	Sichuan, China	0.748	0.252
219	D073	Jihekangyan	1995	Medium	G1	Hebei, China	0.714	0.286
220	D337	GP 81	1992	Medium	G1	United States	0.674	0.326
221	D040	Emian 12	1985	Early	G1	Hubei, China	0.452	0.548
222	D263	Xiangmian 18	2000	Medium	G1	Hunan, China	0.66	0.34
223	D059	Huazhong 106	1992	Medium	G1	Hubei, China	0.653	0.347
224	D208	Ekangmian 8	1998	Medium	G1	Hubei, China	0.69	0.31
225	D419	Emian 20	1995	Medium	G1	Hubei, China	0.602	0.398
226	D161	Huazhong yuan91-230	1994	Medium	G1	Hubei, China	0.486	0.514
227	D416	Ekangmian 10	1999	Medium	G1	Hubei, China	0.7	0.3
228	D035	Baoshandatao	1986	Early	G1	Shanghai, China	0.522	0.478
229	D304	Qunkemian	1986	Early	G1	Jiangsu, China	0.606	0.394
230	D057	Zhongzhi BD13	1992	Medium	G1	Beijing, China	0.711	0.289
231	D166	E 4396	1992	Medium	G1	Hubei, China	0.828	0.172
232	D264	PD 2165	1986	Early	G1	United States	0.582	0.418
233	D302	M87-2	1988	Medium	G1	United States	0.695	0.305
234	D312	Cestam 86-1	2006	Modern	G1	Mexico	0.661	0.339
235	D190	Luyuan 343	2001	Modern	G1	Shandong, China	0.639	0.361
236	D210	Lumian 6	1984	Early	G1	Shandong, China	0.655	0.345
237	D097	Guidu'anxianbaizi	1986	Early	G1	Guangxi, China	0.693	0.307
238	D198	Dataomian	1989	Medium	G1	Hubei, China	0.88	0.12
239	D022	Pengze 4	1986	Early	G1	Jiangxi, China	0.78	0.22
240	D338	Deltapine 15	1986	Early	G1	United States	0.856	0.144
241	D180	Xinluzhong 8	1999	Medium	G1	Xinjiang, China	0.743	0.257
242	D349	Ji 169	2008	Modern	G1	Hebei, China	0.83	0.17
243	D408	Yumian 21	1996	Medium	G1	Henan, China	0.715	0.285
244	D417	Zhong 078	2009	Modern	G1	Henan, China	0.58	0.42
245	D413	Yinshan 6	2009	Modern	G1	Henan, China	0.629	0.371
246	D119	Liao 4853	1986	Early	G1	Liaoning, China	0.677	0.323
247	D120	Lu 890	2006	Modern	G1	Shandong, China	0.886	0.114
248	D212	Xinmian 33B	2001	Modern	G1	Missouri, United States	0.732	0.268
249	D308	DP 90	1991	Medium	G1	United States	0.739	0.261
250	D280	93Guowaiyin-14	1996	Medium	G1	Pakistan	0.559	0.441
251	D281	HF5RUP	2003	Modern	G1	United States	0.754	0.246
252	D103	Guoxinmian 3	2004	Modern	G1	Hebei, China	0.633	0.367
253	D270	Nongdamian 7	2010	Modern	G1	Hebei, China	0.625	0.375
254	D092	Luodiantiezi	1986	Early	G1	Guizhou, China	0.428	0.572
255	D214	Sumian 9108	1997	Medium	G1	Anhui, China	0.266	0.734
256	D305	L-5F45	1989	Medium	G1	United States	0.209	0.791
257	D339	Lambright GL-N	1986	Early	G1	United States	0.423	0.577
258	D043	Zhong 85271	1991	Medium	G1	Henan, China	0.442	0.558
259	D047	Wanzao 686	1991	Medium	G1	Henan, China	0.366	0.634
260	D286	Qik	2003	Modern	G1	United States	0.267	0.733
261	D239	Ao V2/757	2011	Modern	G1	Australia	0.484	0.516
262	D252	Ao SiV2	2001	Modern	G1	Australia	0.58	0.42
263	D218	Chad 3	1988	Medium	G1	Chad	0.432	0.568
264	D163	Sanhu 84-1	1992	Medium	G1	Hubei, China	0.473	0.527
265	D259	AC 321	1986	Early	G1	Pakistan	0.757	0.243
266	D275	N74-250	1993	Medium	G1	Australia	0.513	0.487
267	D014	Dongting 3	1986	Early	G1	Hunan, China	0.453	0.547
268	D132	Yishuhong	1986	Early	G1	Hebei, China	0.36	0.64
269	D023	70-24	1986	Early	G1	Yunnan, China	0.549	0.451
270	D155	Dai 4554	1986	Early	G1	Hubei, China	0.503	0.497
271	D230	C 1835	1986	Early	G1	The former Soviet Union	0.75	0.25
272	D389	Uganda 3	1986	Early	G1	Uganda	0.482	0.518
273	D402	J02-247	2006	Modern	G1	Jiangsu, China	0.479	0.521
274	D001	Meiduomao	1992	Medium	G1	Henan, China	0.348	0.652
275	D334	Sulian 8909	1991	Medium	G1	The former Soviet Union	0.251	0.749
276	D246	GP 135	1992	Medium	G1	United States	0.264	0.736
277	D054	Banong 212	1992	Medium	G1	Xinjiang, China	0.245	0.755
278	D147	Ganzao 032	1992	Medium	G1	Jiangxi, China	0.333	0.667
279	D273	DES 926	1991	Medium	G1	United States	0.452	0.548
280	D344	Ziheludimian	1986	Early	G1	Hebei, China	0.126	0.874
281	D209	Shan 416	1986	Early	G1	Shanxi，China	0.473	0.527
282	D185	VI3221	1986	Early	G1	Jiangsu, China	0.147	0.853
283	D253	Delcot 277-5	1986	Early	G1	United States	0.079	0.921
284	D051	208H-1	1993	Medium	G1	Pakistan	0.191	0.809
285	D101	Sukang 310	2003	Modern	G1	Jiangsu, China	0.338	0.662
286	D227	Express	2011	Modern	G1	Texas, United States	0.341	0.659
287	D310	EmpireStrN2-4	1986	Early	G1	United States	0.393	0.607
288	D322	Greenlint	1986	Early	G1	Pakistan	0.073	0.927
289	D261	BP 52	1986	Early	G1	Uganda	0.199	0.801
290	D327	Sulianmian 12	1991	Medium	G1	The former Soviet Union	0.241	0.759
291	D329	Caike 510	1986	Early	G1	United States	0.211	0.789
292	D236	GP 203	1993	Medium	G1	Texas, United States	0.244	0.756
293	D116	J02508	2006	Modern	G1	Jiangsu, China	0.222	0.778
294	D366	Wangjiangchangrong	2011	Modern	G1	Anhui, China	0.263	0.737
295	D115	Suyuan 04-129	1986	Early	G1	Jiangsu, China	0.409	0.591
296	D363	R8166S91	2011	Modern	G1	Henan, China	0.562	0.438
297	D362	Zhong 1138E24	2011	Modern	G1	Henan, China	0.368	0.632
298	D002	CC28	1991	Medium	G1	Missouri，United States	0.149	0.851
299	D099	Dianlijiangxianmiaohua	1986	Early	G1	Yunnan, China	0.123	0.877
300	D228	King	1986	Early	G1	Texas, United States	0.405	0.595
301	D197	Huixianyiwohou	1986	Early	G1	Henan, China	0.363	0.637
302	D373	Suyuan 7235	1994	Medium	G1	Jiangsu, China	0.433	0.567
303	D343	gL2gl3	1986	Early	G1	United States	0.437	0.563
304	D374	Wusanchangrong	1986	Early	G1	Shanghai, China	0.388	0.612
305	D193	Xinluzao 31	2006	Modern	G1	Xinjiang, China	0.349	0.651
306	D131	Xinluzhong 34	2007	Modern	G1	Xinjiang, China	0.145	0.855
307	D297	Delfos 9169A	1986	Early	G1	United States	0.116	0.884
308	D311	V83-013	1994	Medium	G1	United States	0.508	0.492
309	D168	Jin 417	1987	Medium	G1	Liaoning, China	0.256	0.744
310	D403	CZA(70)33	1993	Medium	G1	Australia	0.287	0.713
311	D277	Zhong RI015	1986	Early	G1	Henan, China	0.221	0.779
312	D398	YahuangLi	1993	Medium	G1	Henan, China	0.177	0.823
313	D283	Colombia	1986	Early	G1	United States	0.442	0.558
314	D295	PD 97072	2001	Modern	G1	United States	0.069	0.931
315	D154	Shanghai 368	1986	Early	G1	Shanghai, China	0.22	0.78
316	D318	93guowaiyin-4	1997	Medium	G1	Pakistan	0.178	0.822
317	D181	Hongjijiaoyebairong	1986	Early	G1	Xinjiang, China	0.19	0.81
318	D296	149Х	1986	Early	G1	The former Soviet Union	0.071	0.929
319	D340	108F	1986	Early	G1	The former Soviet Union	0.112	0.888
320	D289	Buhala 6	1990	Medium	G1	Uzbekistan	0.043	0.957
321	D082	Kuche T94-4	1997	Medium	G1	Xinjiang, China	0.063	0.937
322	D093	Shalu 1	1986	Early	G1	Xinjiang, China	0.037	0.963
323	D186	Liaoyanglvrongmian	1986	Early	G2	Liaoning, China	0.214	0.786
324	D011	Xin 547	1986	Early	G2	Shanxi, China	0.447	0.553
325	D012	Daihongdai	1984	Early	G2	Jiangsu, China	0.346	0.654
326	D008	Dazemian	1986	Early	G2	Shandong, China	0.465	0.535
327	D009	Lumian 1	1980	Early	G2	Shandong, China	0.502	0.498
328	D114	Suyuan 04-3	1986	Early	G2	Jiangsu, China	0.331	0.669
329	D268	Suyou 6036	2009	Modern	G2	Jiangsu, China	0.268	0.732
330	D160	Suyuan 7252	1991	Medium	G2	Jiangsu, China	0.263	0.737
331	D365	Suyou 6108	2009	Modern	G2	Jiangsu, China	0.368	0.632
332	D321	Cook1627	1986	Early	G2	United States	0.231	0.769
333	D274	PD 3246	1986	Early	G2	United States	0.048	0.952
334	D347	Local cotton-2	2011	Modern	G2	Russia	0.031	0.969
335	D301	93guowaiyin-17	1996	Medium	G2	Pakistan	0.25	0.75
336	D345	FH682	1997	Medium	G2	Pakistan	0.294	0.706
337	D056	Bu 3363	1992	Medium	G2	Texas, United States	0.185	0.815
338	D070	Shann 2754	1993	Medium	G2	Shanxi, China	0.282	0.718
339	D307	Anjiyan-60	1986	Early	G2	The former Soviet Union	0.214	0.786
340	D110	Bole 34	2006	Modern	G2	Xinjiang, China	0.228	0.772
341	D195	Zhonghuzhi PI9321	2001	Modern	G2	Shanghai, China	0.276	0.724
342	D194	Zhongyuan 0114	2001	Modern	G2	Henan, China	0.436	0.564
343	D171	Zhonghuzhi PI3910a	1997	Medium	G2	Shanghai, China	0.464	0.536
344	D287	Liaowu 1201	1991	Medium	G2	Liaoning, China	0.269	0.731
345	D397	Shuangtaomian	1986	Early	G2	Hebei, China	0.566	0.434
346	D251	Deltapine 16	1986	Early	G2	United States	0.366	0.634
347	D129	Xinluzao 28	2006	Modern	G2	Xinjiang, China	0.277	0.723
348	D053	Jinyuan 1081	1993	Medium	G2	Shanxi, China	0.218	0.782
349	D085	Kuitunxi353	1998	Medium	G2	Xinjiang, China	0.169	0.831
350	D077	Yun 93kang354	1997	Medium	G2	Shanxi, China	0.268	0.732
351	D136	Heda 65-125	1986	Early	G2	Hebei, China	0.376	0.624
352	D025	Yan64-1	1986	Early	G2	Shanxi，China	0.224	0.776
353	D079	Liaojinmian 3	1997	Medium	G2	Liaoning, China	0.113	0.887
354	D271	Bole07-11	2011	Modern	G2	Xinjiang, China	0.369	0.631
355	D406	CCRI 36	1999	Medium	G2	Henan, China	0.361	0.639
356	D061	Heishanmian 1	1986	Early	G2	Liaoning, China	0.362	0.638
357	D076	Yunzao 219	1997	Medium	G2	Shanxi, China	0.393	0.607
358	D199	Yun 1812	1989	Medium	G2	Shanxi, China	0.38	0.62
359	D326	Local Cotton-1	2009	Modern	G2	Russia	0.177	0.823
360	D062	Jinmian 2	1986	Early	G2	Liaoning, China	0.077	0.923
361	D332	41B006	1990	Medium	G2	The former Soviet Union	0.232	0.768
362	D098	Guiluochengdamian	1986	Early	G2	Guangxi, China	0.237	0.763
363	D050	Nandanbadidahua	1986	Early	G2	Guangxi, China	0.322	0.678
364	D159	Nandanlihudamian	1986	Early	G2	Guangxi, China	0.212	0.788
365	D324	Nonglin 1	1994	Medium	G2	Japan	0.034	0.966
366	D202	Xinluzao 7	1997	Medium	G2	Xinjiang, China	0.13	0.87
367	D231	Bao 2367	1986	Early	G2	Bulgaria	0.073	0.927
368	D122	Taiyuan 4	1986	Early	G2	Shanxi, China	0.116	0.884
369	D135	Shann 689	1989	Medium	G2	Shanxi，China	0.225	0.775
370	D088	Xinluzao 10	1999	Medium	G2	Xinjiang, China	0.282	0.718
371	D109	Xinluzao 36	2007	Modern	G2	Xinjiang, China	0.059	0.941
372	D176	Shihezi 913	1998	Medium	G2	Xinjiang, China	0.016	0.984
373	D222	Jiumian 8	2008	Modern	G2	Gansu, China	0.085	0.915
374	D282	С 3210	1986	Early	G2	The former Soviet Union	0.018	0.982
375	D336	TYJ-98-35	2003	Modern	G2	The former Soviet Union	0.21	0.79
376	D080	Kuche 96515	1997	Medium	G2	Xinjiang, China	0.018	0.982
377	D255	C 6524	1988	Medium	G2	The former Soviet Union	0.019	0.981
378	D125	Jiumian 2	2001	Modern	G2	Gansu, China	0.112	0.888
379	D089	Laoyangmian	1986	Early	G2	Shanxi，China	0.051	0.949
380	D090	Lingbaomian	1986	Early	G2	Henan, China	0.133	0.867
381	D201	Deltapine-duanguozhi	1986	Early	G2	Missouri，United States	0.124	0.876
382	D203	Yibabian	1986	Early	G2	Henan, China	0.039	0.961
383	D100	Xinluzhong 5	1994	Medium	G2	Xinjiang, China	0.173	0.827
384	D055	Tu71-113	1992	Medium	G2	Xinjiang, China	0.14	0.86
385	D153	Junmian 1	1986	Early	G2	Xinjiang, China	0.085	0.915
386	D064	Chirpan 996	1986	Early	G2	Bulgaria	0.038	0.962
387	D067	Yuzhishi 84-1	1991	Medium	G2	Henan, China	0.034	0.966
388	D130	Jin 7	1983	Early	G2	Shanxi, China	0.069	0.931
389	D081	Kashi 736	1997	Medium	G2	Xinjiang, China	0.164	0.836
390	D300	Sulianmian 35	1994	Medium	G2	The former Soviet Union	0.077	0.923
391	D298	Desmotada	1986	Early	G2	Spain	0.338	0.662
392	D299	Jinnongdayuan3-1	2002	Modern	G2	Shanxi, China	0.285	0.715
393	D187	Siyang 630	1987	Medium	G2	Jiangsu, China	0.391	0.609
394	D285	Pilose-3	1993	Medium	G2	Pakistan	0.32	0.68
395	D017	Chuilingmian	1986	Early	G2	Sichuan, China	0.391	0.609
396	D041	Deltapine15×Yapengmian	1989	Medium	G2	Hubei, China	0.231	0.769
397	D220	Nongguang 1	1986	Early	G2	Liaoning, China	0.315	0.685
398	D328	Liaoyangduomaomian	1988	Medium	G2	Liaoning, China	0.045	0.955
399	D182	Shiyuan 345	1999	Medium	G2	Hebei, China	0.508	0.492
400	D221	Tukumanludimian	1986	Early	G2	The former Soviet Union	0.368	0.632
401	D288	CF-43/2	1988	Medium	G2	Turkey	0.27	0.73
402	D319	Baxi006	2006	Modern	G2	Brazil	0.388	0.612
403	D224	BJA 592	1986	Early	G2	Uganda	0.499	0.501
404	D078	Yun 94H-32	1997	Medium	G2	Shanxi, China	0.088	0.912
405	D355	Liaoyangduomao	1988	Medium	G2	Liaoning, China	0.218	0.782
406	D142	73-184	1986	Early	G2	Shandong, China	0.352	0.648
407	D313	PD 0113	1986	Early	G2	United States	0.515	0.485
408	D148	Zhong 5765	1992	Medium	G2	Henan, China	0.78	0.22
409	D293	Babshaw 1	1986	Early	G2	United States	0.755	0.245
410	D106	Hongshi 5	1986	Early	G2	Jiangsu, China	0.373	0.627
411	D133	73-782	1986	Early	G2	Hubei, China	0.672	0.328
412	D134	Jinzhoutuihuamian	1986	Early	G2	Hubei, China	0.711	0.289
413	D018	Xuzhou 1818	1986	Early	G2	Jiangsu, China	0.679	0.321
414	D232	Wufen 1	1986	Early	G2	Zhejiang, China	0.362	0.638
415	D375	RTN78	2011	Modern	G2	Henan, China	0.562	0.438
416	D266	Xixu H10	1996	Medium	G2	Henan, China	0.715	0.285
417	D396	TM-1	1986	Early	G2	United States	0.713	0.287
418	D191	Suyuan 04-162	1986	Early	G2	Jiangsu, China	0.426	0.574
419	D370	Qinyuan 93089	2003	Modern	G2	Shanxi，China	0.577	0.423
The bold part is the 24 accessions for screening primers
