# Supplementary material for: Identifying favorable alleles for improving key agronomic traits in upland cotton
Source: BMC Plant Biol. 2019 Apr 11;19:138. doi: 10.1186/s12870-019-1725-y (PMC6458685; doi:10.1186/s12870-019-1725-y)
Supplement: Supplementary file 2 — Table S5. Mean squares of the ANOVA of 15 agronomic traits measurements in 6 environments. “*”, “**” indicate significance at the probability levels of P < 0.01 and P < 0.001, respectively. (XLSX 10 kb) [file 12870_2019_1725_MOESM2_ESM.xlsx]

## Sheet: Sheet1
Table S5 Mean squares of the ANOVA of 15 agronomic traits measurements in 6 environments.
	d.f.	BOD	BW	FE	FD	FS	LP	FLU	FRR	SBN	SCI	SI	FL	FY	LPA	SPA
site	2	121086.81**	151.46**	10.73**	17369.12**	68.55**	908.61**	427.70**	7184.49**	9188.01**	21252.23**	1054.41**	1248.27**	1121.40**	4.06741	0.315783
year	1	632937.18**	1756.19**	3.61*	170154.63**	43.34*	5866.90**	659.96**	119.44**	1852.84**	170970.91**	221.19**	4.08921	38.80*
site*year	2	184034.63**	830.35**	35.90**	160276.35**	2596.22**	10758.30**	243.86**	42348.78**	1899.67**	118106.57**	83.68**	1802.64**	6.73835
blk(site*year)	12	563.01**	10.01**	4.65**	147.13**	352.16**	86.69**	166.30**	833.93**	911.55**	4798.04**	22.03**	55.73**	60.34**
vari	418	300.73**	5.09**	1.15**	95.81**	51.58**	296.34**	21.80**	22.24**	4.62**	3018.65**	23.46**	44.51**	4.37**	45.82**	0.94**
site*vari	836	86.55**	0.52**	0.603067	29.24**	4.14**	9.33**	3.58**	6.73**	1.93**	180.77**	1.00**	2.20**	2.59132	32.38**	0.37**
vari*year	418	62.16**	0.65**	0.609903	25.32**	3.65874	4.70**	3.50**	8.78276	0.84**	183.07**	0.58**	2.27**	2.34563
site*vari*year	836	150.14**	0.586121**	0.632621	30.65**	4.43029	7.49**	4.27*	7.46**	3.11154	202.75**	0.78**	2.31**	2.47744
Error		26.86**	0.331786**	0.61**	6.70**	3.63**	3.46**	2.82**	6.64*	1.43**	132.07**	0.45**	1.61**	2.57**	14.36**
R2 of model		0.923041	0.869928	0.649015	0.951017	0.795037	0.91088	0.655553	0.8201	0.951418	0.7707	0.86451	0.832284	0.65377
*, ** indicate signiﬁcance at the probability levels of 0.01 and 0.001, respectively.
