# Supplementary material for: Identifying favorable alleles for improving key agronomic traits in upland cotton
Source: BMC Plant Biol. 2019 Apr 11;19:138. doi: 10.1186/s12870-019-1725-y (PMC6458685; doi:10.1186/s12870-019-1725-y)
Supplement: Supplementary file 3 — Table S3. List of 299 SSR markers was used in this study and their position information and genetic diversity. (XLSX 46 kb) [file 12870_2019_1725_MOESM3_ESM.xlsx]

## Sheet: Sheet1
Table S3 List of 299 SSR markers were used in this study and their position information and genetic diversity.
Number	Markers	Physical_chr	Physical position start (bp)	Physical position end (bp)	PIC	Ne	H'	Forward	Reverse
1	STV0117	D02	60579647	60579508	0.619727	2.62969	1.06118	CCTTCATCTCAATGTTTTTCAGGG	TGACCGAGAAAGATTACCAAAGGA
2	JESPR0215				0.0855308	1.09353	0.1977	CGAGAAGATGAGATTGGAGGAG	CCCTTCTGAGTTTTCTTTGG
3	MUCS0531	D03	10102967	10102743	0.671513	3.04426	1.13427	CAGAACGAAGCCTGAAAAGG	TGGTAAAACTGGAACCTCTGC
4	CM0043	A08	10797563	10797670	0.583616	2.40163	1.00056	GCGCAGATATTATTATCACAGC	TATATAAATTTGCATCAGTTGGC
5	NAU5192	A11	2035349	2035568	0.695996	3.28943	1.27695	ACAATGGAAGAAAAGCCTTG	TTCTTGCTCTGTTTCCCTTT
6	NAU2342	A05	25508909	25509091	0.545824	2.20179	0.875595	TGTGGGTGCTTGTTACATTC	CAAGGATGAGGAATCTCAGG
7	DPL0715	A11	383923	384077	0.549946	2.22195	0.899622	AAATCCAACGGCTCTTATACTGTG	GAGGAGTAACCTTACAGCGCATAC
8	NAU4024	D02	10085323	10085516	0.578821	2.37429	0.941856	ACAAGCATCTTCATGGACCT	AGAAGGATGATGCAAAGAGG
9	BNL3259	A03	97427110	97427319	0.576537	2.36148	0.933211	TTTTGAAATTCCAGCGAAGG	GTCAATACCTGCTTCTCCACG
10	NAU3434	D10	12446205	12446355	0.353623	1.54708	0.566444	CCCCCAAACTATACTTGGAA	TGACCGCTCTTCTTCTCTTT
11	NAU3676	D07	10321472	10321238	0.2619	1.35483	0.431223	AAAAACCTCGGTATGCATTT	ATGTACAGCAGTCGCCATTA
12	NAU3053	D07	3460522	3460341	0.637342	2.75742	1.13999	TTGGAGGTGTCAGATCCTCT	AAGATCCATGACCCAGAAAA
13	NAU5433	A06	89924834	89924614	0.599574	2.49734	0.990071	CTTAGGATGGCCGAATAAAA	CAAGTGCTCCACCACAAAT
14	NAU3455	D08	3148365	3148600	0.628925	2.69488	1.04474	CATCATCACTACCCACCTGA	TTTGTTGAAGGGTTTGGAAT
15	NAU1004	D09	9195930	9196094	0.711563	3.46696	1.29461	AAATCCCCGCCCAACTCT	CCTCTTGGATGGGATAATGA
16	NAU3291	D12	48915393	48915367	0.648956	2.84865	1.14511	GGTAGGGCTAAGGACAACAA	AATATGTTGCAGGTGGAGGT
17	BNL3408	A03	2815573	2815465	0.576116	2.35914	0.948089	ATCCAAACCATTGCACCACT	GTGTACGTTGAGAAGTCATCTGC
18	BNL3255	A08	95484754	95484984	0.3744	1.59846	0.561676	GACAGTCAAACAGAACAGATATGC	TTACACGACTTGTTCCCACG
19	NAU0923	A09	65211503	65211275	0.710262	3.45139	1.31333	GGAATTCAAGGTTGAAGGAG	CCTCTTCTTTGGCTCTGAAA
20	NAU3592	D05	59556877	59556719	0.665094	2.98591	1.09629	CATCTTCAATTTCACCCACA	TGAAAGGCAACTCCACAATA
21	NAU3486	D07	1226521	1226718	0.51998	2.08325	0.789942	CTTCTGCACCATCCTCTTTT	CCCCTCAACAGATTGAAGTT
22	NAU3269	A05	87006386	87006259	0.611544	2.5743	1.01036	CGACTTAGCCGCCTATTAAA	TTTATCCTCGAACGACTTCC
23	NAU1103	D11	15684274	15684103	0.747054	3.95342	1.38039	GGAGCCAGAAGTTGAGAAAA	TTCGGCTTCTGCTTTTACTT
24	NAU0905	A06	47495472	47495306	0.667497	3.00749	1.21075	TGGCTGAACTTTGCAATTTA	AAGCAAGGGAGGTAATCCTT
25	NAU1037	A08	94361349	94361157	0.620841	2.63741	1.02636	CACCTTCACCTAACCATCAA	GAAGAATTGCGAGAAGAGGA
26	NAU1085	A07	16350941	16350702	0.499977	1.99991	0.693124	AGTCGCCCCTTCTCTAATTT	TGTAAACCGAACTCGTTGTG
27	NAU0874	A06	93196041	93195961	0.651102	2.86617	1.18622	AAATGGCGTGCTTGAAATAC	TGTGATGAAGAACCCTCTCA
28	NAU0895	A02	83057910	83057705	0.783551	4.62003	1.59279	CATGATGCACACTTCACACA	CGGTTAAGCTTCCAGACATT
29	NAU0985	D13	11570401	11570607	0.4278	1.74764	0.619101	CTTGCATGTCTTAAGCGACA	TCAAGCCTTAATTTCCACCT
30	NAU1302	A08	94375165	94374947	0.609868	2.56323	1.02	ACTCGGCGTATAATTTGGAA	GAGGGAAAACCAAACAGAAA
31	NAU1366	A11	5345457	5345242	0.553316	2.23872	0.877959	CATGAAGCTTTTCCCACTTT	CAGCTTATCCACCCCTAATG
32	NAU1322	A08	50376739	50376578	0.622817	2.65123	1.1035	CTCCAATCGAATGATTTTT	GGTAGGGTTTTGGAGGTTTT
33	NAU2274				0.627843	2.68704	1.0419	TCCTCGGATTATCAAAACCT	TGAAGAGGACATTGATGACG
34	NAU2265	A02	83057940	83057705	0.647079	2.8335	1.08783	CAATCACATTGATGCCAACT	CGGTTAAGCTTCCAGACATT
35	NAU2631	D08	30114929	30114790	0.285961	1.40048	0.526207	CGATACACAAAAGCAGCAAC	ACAGGCTATTTCAGCACTCC
36	NAU2869	D10	51533669	51533906	0.173112	1.20935	0.315571	GCAAACCAACACCAATACAC	TCTCCCTTTCAGCATTTAGG
37	NAU2809	D11	53598521	53598686	0.164747	1.19724	0.286789	ATAAACTTGCAACCCTGGAG	GGAGGAGGAAGAAGAAGGAG
38	NAU2931	D07	6844228	6844416	0.749372	3.98998	1.38504	CCGATTGGGAAACTAAGAAA	CACCTTGTTGATGATGAGGA
39	NAU2954				0.644527	2.81315	1.15724	AAGGAAATGCTGCCAACTAC	AGACTTGCTCTGGTCTGCTT
40	NAU1369	D08	60215086	60214846	0.604435	2.52803	0.994877	TGGCAGAGATGAATGTAAGC	GGTAACGGATGGAAAATCAC
41	NAU2991	D10	57780375	57780577	0.4204	1.72533	0.611288	CACCACCCCTTAAGAACATT	GTCCCCATTTGATCATTTCT
42	NAU3008				0.604974	2.53148	0.712401	TTGGTGTGTGGCAAATGTAT	GACTACCACCCACACTTCAAC
43	NAU2026	D04	5633544	5633735	0.601195	2.50749	1.05595	GAATCTCGAAAACCCCATCT	ATTTGGAAGCGAAGTACCAG
44	NAU2980	D13	59740373	59740320	0.567993	2.31478	0.919234	AGCCCGTCATCTTGTTATTC	AACGGTCCCGTCTATGATAA
45	NAU3018	A01	97652983	97653013	0.746238	3.9407	1.24413	ACCAAGCAAGAAGAGACCTG	ACTTTGGAGTCTGCTTCACC
46	NAU3036	A05	90584005	90583817	0.585474	2.41239	0.641719	ATCTTGGGAATCTCAAATGG	TGCTCCGATGAGTATTCAAA
47	NAU3201	D08	56553454	56553235	0.550399	2.22419	0.877963	CGGGCCTAACTCCACTAATA	GATAGGCAAAAGGCAGTGTC
48	NAU2820				0.632067	2.71789	1.05589	TGCATCCTGAAGAAGAGACA	GCCACCAATAAAGCAACTCT
49	NAU2914	D08	39430447	39430249	0.300877	1.43036	0.478098	GAACACCATGATGAAGACCA	TCCTCTGTCTCATCCCTTTC
50	NAU2932	A05	19716940	19717126	0.52557	2.10779	0.797526	CCCCAATAACATGTTCTCAA	GCTGTGGTTGGTGGTAAGAT
51	NAU3695	A11	7629594	7629357	0.687284	3.19779	1.26233	AGCTGGAGCCTTTTGATTTA	TCCTGGTAGCAACAAAAACC
52	DPL0431	A10	60613186	60612984	0.464452	1.86725	0.669282	CTATCACCCTTCTCTAGTTGCGTT	ATCGGGCTCACAAACATCA
53	MUCS0135	A13	67711104	67710914	0.429223	1.752	0.620598	AGAAAATGGCACTCCTTTGC	CCGTTTGGAGAAAGACAAGG
54	JESPR0197	D05	23251868	23251776	0.570037	2.32578	0.918988	CAATACCTGGAACATAGACAAATG	CTTGAGGCTTGCAAAAAATG
55	NAU2456	A10	1738835	1738973	0.522819	2.09564	0.804006	TGCAAGGCAACAAAATAATG	AATGGAGGTCGAAGCTAGTG
56	NAU2200	A09	49059289	49059413	0.655715	2.90457	1.18361	TCTCAAAATTTACACAGCATCC	GCCTCGTATATCTCCATTGC
57	HAU0880	D03	3278573	3278403	0.385209	1.62657	0.583241	ATGCCTCCCTTTGTACCATA	TAGGCCTGCAAACTCTGAAT
58	TMB1618	A07	26311324	26311152	0.588178	2.42823	0.960243	GGGAATTGAACCCAAGACCT	GTGAAAGGGGAGGTTCAACA
59	NAU3862	A12	3713540	3713371	0.599256	2.49536	1.04478	TTGGAGAGGGAGATTGGTAG	GGATGAACTTTGCTTTAGCC
60	NAU3308	D02	21204925	21205149	0.620514	2.63514	1.03069	AATGGCTCTTCTCCTCCTTT	GCGTATTCCTCGTTACTCGT
61	BNL3649	D11	54245205	54245399	0.713088	3.48539	1.31054	GCAAAAACGAGTTGACCCAT	CCTGGTTTTCAAGCCTGTTC
62	BNL4082	D01	39921024	39921196	0.205863	1.25923	0.359903	GTAAAATGAAATAAAATAAAAGGAGAGA	TTCAACACCGCCAAACATAA
63	NAU1233	D11	383764	383526	0.55526	2.24851	0.941556	TTCGGGAAAGTTAGAGGAGA	TCCTCAGAGCTCGGAATAGT
64	NAU0859	D09	28913932	28914139	0.477453	1.9137	0.891749	CAGGCTTCATCTTTTTGGAC	CATTGGATCCTAGTGGGAAG
65	NAU1042	D05	13668910	13669150	0.749423	3.99078	1.38514	CATGCAAATCCATGCTAGAG	GGTTTCTTTGGTGGTGAAAC
66	MUCS0133	D09	44634328	44634181	0.747915	3.96692	1.38212	CGCCGTCTTCTTAGTCAACC	TCGTCTTCGGTGAAGGTAGC
67	NAU2190	D02	64635679	64635488	0.659388	2.93589	1.19213	CAACCAACATATTCCAAACA	TTATTTCGGCCTTGTTTTTC
68	MUCS0232	A10	2071927	2072133	0.577796	2.36852	0.969309	GCAAAGGACGCTAAAGATGG	AACAGTTTGGTCCTTGGTGG
69	BNL1705	D11	2482613	2482746	0.286847	1.40222	0.587994	GCCAATTTAGTATAGGAAGCAAGT	CATGTATTATTTTCACCCCTCTCT
70	NAU1125	D08	32824242	32824324	0.301112	1.43084	0.478375	AAGAAGCCACTGAAGCAGAG	GTAGAACAGCTCCATTGCTG
71	NAU3074	D11	5890680	5890500	0.499952	1.99981	0.693099	CAAAATACTCCAAAACGCAGT	ATGGAAGTGTCGTAGGTGGT
72	NAU3786	D08	61760441	61760208	0.515759	2.06509	0.802124	GCAGCATGGTTGAGTTAAAA	ATCCATTAATGCCATCGACT
73	NAU3903	D02	375499	375260	0.48664	1.94795	0.679727	CCAGTTCTCAGGAAAAAGGA	GGACATGGCCTAGAGAAGAA
74	NAU5499	A02	2486965	2486764	0.634678	2.73731	1.09824	ATAAACTTTCCCGGCTGATT	CCAGCACAAGACTTGATTGT
75	NAU5508	D09	34269428	34269257	0.694858	3.27717	1.28933	GTTTCCCTCGGTTTAGGTTT	TTTGAATTCCTCATCGGATT
76	DPL0085	A04	55915257	55915483	0.233505	1.30464	0.395725	AGCTTAAAGGCTTATACACCACGA	TATTCGTTCACGAGTACGGAGAG
77	MUSS0162	A03	93929657	93929430	0.668716	3.01856	1.18088	TTGGTTGGTTAATTACGGGG	GGCTTGTATCTCCCAGCAAG
78	BNL1521	D08	54328306	54328136	0.565601	2.30203	0.940755	TGAAGAAAGAAAAAGAGAAAGGG	CTCACCACGTGGCACTTATG
79	BNL2634	A07	9292446	9292641	0.592949	2.45669	0.970844	AACAACATTGAAAGTCGGGG	CCCAGCTGCTTATTGGTTTC
80	JESPR0190	D10	60138831	60138687	0.598358	2.48978	1.04089	GCCCGCCATCTTTGAGGATCCG	GGCAAAACTTGACAATTTTCTCGGC
81	BNL2646				0.28294	1.39458	0.456774	CCCCTTTGATAGATACACATTTTTA	AAAATAAACTACGAAAGAGAAAGAGAA
82	JESPR0152	D01	59290090	59289940	0.267121	1.36448	0.437621	GATGCACCAGATCCTTTTATTAG	GGTACATCGGAATCACAGTG
83	HAU0195	D03		0	0.560532	2.27548	1.02747	AACCCTTGGAGAGTTCAAAA	CAAAAGGAGAAGCATCACAA
84	GH183	D10	23889039	23888839	0.290461	1.40937	0.554033	AGCCAGAACCTGATTGAATCA	ACCGCTATATTTCTTTAAGCACC
85	MUCS0330	D05	19223412	19223700	0.54573	2.20134	0.92856	CAAGGGACGAACCTTTAGACC	AAGGTGTCAAGAGCGAGAGC
86	JESPR0234				0.0477042	1.05009	0.114885	GCATAGTTATGAATGACTCTC	CTAACTCGAATCCGTCAC
87	NAU2700	D06	51150576	51150430	0.685014	3.17474	1.25001	TTTACGACAGCCTCATTTCA	AATTTGCACCCTGCTTTTAG
88	MUCS0546	A02	82038667	82038491	0.663534	2.97207	1.20753	AAAGCCGTTGCCTTTAGTCC	CACCGTTCTTTTCCACTTGC
89	NAU2742	A03	2611909	2612091	0.730756	3.7141	1.3421	CGATGTCTTTTCCGAGATTT	AGGGATATGGAAGGGAACTC
90	NAU2754	D06	57568737	57568561	0.242333	1.31984	0.430113	TATTTTCACGCTGAAATCCA	ATAGGTGAAAAGGCAGAACG
91	NAU2970	D05	29988759	29988573	0.779348	4.53202	1.59896	TCGATCTGAACCCATACTCA	CAGATGTTTCACCTTGTCCA
92	NAU3242	D02	59179731	59179948	0.370829	1.58939	0.557744	GAAATTTATCTTGCATACGG	TGTGAAAGATGGTTGATTCG
93	NAU3899	A05	4822754	4822915	0.718205	3.54868	1.31377	TCTCTCCCCTGTTACAAAGC	ACGGCTGAAAGATAAGCATC
94	NAU4064	D08	59835696	59835499	0.739126	3.83327	1.47708	GCTTACCCAAACAGGAACAA	GCCTTTTCCAAAGAAGCATA
95	NAU4926	D12	5913764	5913866	0.644807	2.81537	0.953893	CGCCTCTGTATTCGATTCTC	GCGTAAATAAAGCGAAAACC
96	NAU4951	A05	49494632	49494731	0.607082	2.54506	1.00216	GCCAAAAGCCTGTGATTTAT	AATAAGCTGAGATCGGCACT
97	NAU4957	D10	5273651	5273393	0.501198	2.0048	0.781597	AGAAGAAGCAAAGGCAAAGA	ATCGTCGTTACAGGTGGTTT
98	NAU5031	D08	6706224	6705984	0.52525	2.10637	0.250899	CCAGAGCCGTGATAGAGAGT	ATCAGCGTACCTTGACCTTC
99	NAU5041	D13	8371499	8371760	0.194563	1.24156	0.344856	AAGTTGGTGGAGCAGATAGG	AGTTCCCGTATGATTTCCAA
100	NAU3515	D08	53813862	53813659	0.726543	3.65688	1.33862	GTTGGTGCCATTGTTGAATA	CCTTCCAATGTGCTCTTCTT
101	NAU5164	D12	40110811	40110576	0.591331	2.44697	0.966199	GGTAATGGTAACAGGGTTGC	TCACTGAGATTTGGAGCTGA
102	NAU5198	D12	53110583	53111320	0.712302	3.47587	1.35698	CTGTACTCCATGCCCTTCTT	TGCATTTTGGGTTGACTATG
103	NAU5104	A02	1989967	1990239	0.767128	4.29421	1.53309	GCGTGCAGTATGAATCTGAG	AGACCAAACCCAATCCTACA
104	JESPR0154	D11	13883415	13883547	0.585759	2.41406	1.00352	GTTCCCTCAGTTGCTCAGAAG	GGAGGAGTTGGCAGAAAATAGC
105	STV0022	D09	48312537	48312691	0.613948	2.59032	1.08171	GGGACTACAAATATGTCTCCACGC	GAAAGGGTTTCTCCTCATCTTCCT
106	NAU5386	D03	3882225	3882395	0.67284	3.0566	1.22285	CCCACTCCTCAGATCACTCT	ATCTTGAAAAGCTTCGGAGA
107	STV0097	D02	64549059	64549231	0.163181	1.195	0.301664	GTCACAAACGCTGTCACTACGAA	GGGCAAGTTTAGGTCAAAGTCAAA
108	NAU3587	A08	400381	400609	0.598801	2.49253	1.00019	TGAAGTACACCCAACCTTTTT	TTTTGACCCTAAATGCATCA
109	NAU1048	A07	7869395	7869173	0.675213	3.07894	1.23267	GGCCATATTATTGCAGAACC	ACAGCCTTGAGTTGAGCTTT
110	NAU4044	A01	2245951	2245730	0.550907	2.22671	0.974246	ATGAGTGAAGAACCTGCACA	AGTTGATGGAAGAGGAGACG
111	BNL1053	D11	17282399	17282207	0.748542	3.97681	1.38329	AGGGTCTGTCATGGTTGGAG	CATGCATGCGTACGTGTGTA
112	BNL1440				0.536419	2.15712	0.831606	CCGAAATATACTTGTCATCTAAACG	CCCCCGGACTAATTTTTCAA
113	BNL1694	A07	38823109	38823348	0.62249	2.64894	1.03159	CGTTTGTTTTCGTGTAACAGG	TGGTGGATTCACATCCAAAG
114	BNL1551	D11	54771881	54772064	0.486968	1.94919	0.680058	CGCAAGCCACCTGTAAAAC	TCGAATTTTCTCTCTCTCTCTCTCT
115	BNL2651	A02	7944229	7944343	0.159981	1.19045	0.297132	CGAGTGTCTCCAAAACATCG	AGATGATGAGGGGGAGGTTT
116	BNL2960	A10	91231917	91231768	0.348433	1.53476	0.544604	TAAGCTCTGGAGGCCAAAAA	CCATTTCAATTTCAAGCATACG
117	BNL2986	D07	16420527	16420682	0.0566892	1.0601	0.13194	TAGAGCCAAGTGGTGATCCC	AAAGGGGGGAATGATTATGC
118	BNL3650	A06	96976867	96976769	0.406287	1.68432	0.596263	TCGATTTCCTTATTTGATTTCTG	AATTTGTCCAGATTCATTCTTCA
119	BNL3661				0.649567	2.85361	1.07162	AGGACAGCGATGTGTTGTTG	ATGGAATGAATAAAATAAGAACAACG
120	BNL3806	D06	10349610	10349814	0.419369	1.72226	0.610196	GACAGGCCAGACCAGAACAT	TCAAACAAAGCACATATATAATACACA
121	BNL3948	D10	21363905	21363805	0.746707	3.948	1.37968	GTAATGTTCAACACTTTGCTATTCC	GTTGGTTGGGTGAGCAGAAT
122	BNL3992	A05	23702845	23702973	0.540858	2.17798	0.844156	CAGAAGAGGAGGAGGTGGAG	TGCCAATGATGGAAAACTCA
123	BNL3867	D12	12509553	12509682	0.208944	1.26413	0.363963	TAATTGAGTTGTTTTCTTACTTGCC	TGCCAATTTAGCAATCACCA
124	BNL3558	D13	5627320	5627529	0.376157	1.60297	0.585001	AAGCAAATCATGATGAACATACG	TGCGAAGAGTAGCTCTGCTG
125	TMB1224	D01	7697324	7697266	0.400472	1.66798	0.611437	TTCATGGCATTTATCACAGCA	GCTTTAGGAAAATTATTGGCTTTC
126	MUSS0551	A05	24228242	24228466	0.161328	1.19236	0.299043	GAGATCGCTGAAGCCAAAAC	AGCCAATTTCTTGGCATACG
127	NAU3084	A12	86648754	86648980	0.632853	2.7237	1.13792	GATCCTCCTCTTCCTCTTCC	GATGAAAGCGGTGGTTAAGT
128	NAU3859	D06	61585558	61585407	0.734044	3.76002	1.47866	AACCCCACACACCATTTATC	ACTGCAAATGAAAACGATGA
129	NAU5373	D06	52781372	52781578	0.579887	2.38031	0.942533	AAGCTCCGAATGTTCAGAAT	GAAGGGGAGGAATCGTTAAT
130	NAU5379	D08	23000841	23000998	0.317755	1.46575	0.497806	TACTTTACCCATTCCCCATC	CAAAGGAAGGAAAAGCAGAG
131	NAU5189				0.413659	1.70549	0.604132	TGTCCCCCAATCATATTTTC	CAACTTCCCAAGCTCGTATT
132	NAU3654				0.67033	3.03334	1.12696	TTACCAGCAGCCAACACTAA	TCCCCTTCAACATCTTCTTC
133	NAU3499	D08	52034870	52034645	0.792994	4.83077	1.66412	TTATTGCTACGCAAAACCAC	GATACCGTTTGGCAGAACTT
134	NAU3774	A12	85036209	85036152	0.592289	2.45272	0.971097	TAGCACTTGAACACCCTTCA	TGAACTCCTTGAATTTGCAG
135	NAU3784	A11	15652857	15652610	0.672056	3.0493	0.779479	GGCAAAACCATAAGGGTAAC	CCAGTGGGAAATTATGGAAG
136	NAU3839	A03	2623606	2623680	0.67589	3.08537	1.24239	GGGTAGGGGAAAAGTTTGTT	CGTGAATTCCATCTCTCACA
137	BNL3592	A11	70205849	70205650	0.513324	2.05475	0.882642	GTTCTAGTCTCTTTCTTTTATGGGC	TTGATTGAGATGCCAATGGA
138	BNL4108	D06	33168042	33167964	0.187072	1.23012	0.397448	TCCACCATTCCCGTAAATGT	TGGCCAAGTCATTAGGCTTT
139	NAU5091	D11	54194856	54195023	0.736686	3.79775	1.52367	AGTGCAGACAAATGCAAAGA	CTGGCTATGATGATGAGGAG
140	BNL3994	D04	34332789	34332684	0.362812	1.5694	0.548874	TTGAGGGCATCCAAATCCAT	CCTCCACCATACACGTGCTA
141	NAU4105	D13	8707661	8707857	0.724459	3.62922	1.33413	CGAGGAATCAGATCTTTCGT	ATTTTGTGCACATCGACAAC
142	NAU3100	A09	1401258	1401055	0.716724	3.53013	1.33204	GCAATCAGCTCATCTTGCTT	TGACGAAAATTTGTTGGATG
143	NAU3398	D13	51431551	51431391	0.675973	3.08616	1.15855	TCCTTCATGTTCTCAAACGA	CGTCTTCTTCAAGGTTGGAT
144	NAU3433	D01	53813456	53813349	0.121084	1.13776	0.239794	GCACTGTGTTCAAGCTTCTG	AGCTTGTCTCCTTTTGGCTA
145	NAU3110	D05	55990503	55990273	0.749995	3.99992	1.38628	CCAAGGATATGAACCAAAGG	CGTGAACACCATGTCAGTCT
146	BNL1417	D06	51614081	51614184	0.370356	1.5882	0.557223	TTATTCTAACCACCGCCTCC	TGAGTGGATATGCTTGGCCT
147	BNL1604				0.573664	2.34557	0.930338	AGAGGGAGTAAAGATTTGGGG	TCCAGTTCTTTTTGCCTTGG
148	BNL1034	D11	6194022	6193803	0.480453	1.92475	0.699723	TTGCTTTCAATGGAAAACCC	CGTCGCAAAGTTGAGAATCA
149	NAU1116	D05	61644104	61644246	0.532946	2.14108	0.841182	GCACCAATTCTTCCTCGTTA	CCAAAAGAACACAACACCAA
150	NAU3731	D11	5655957	5656128	0.646326	2.82746	1.16152	CCCAACACAGCATTGAATAA	CCAGAGTGCAAGAACAACAG
151	JESPR0300	D12	58645136	58645344	0.735148	3.7757	1.27277	CGCATCACAAACCAAACAC	CGGAAAATGATGATGATGAAGAAG
152	JESPR0050				0.782901	4.6062	1.56967	GTA GTC TTC TCA ACT CCA CTG TT	GGTGACATCAGTGTTGTTC
153	JESPR0304				0.125575	1.14361	0.268104	GAAATGCATTCCCTCAAAAGC	AGACTCTATCGAATGACCCTG
154	NAU5152	D07	4072610	4072386	0.507278	2.02954	0.736092	TCCTTTCTACCCATGCCTAC	GTCACGAGAAGCAGAGGACT
155	NAU3052	A09	66057394	66057227	0.499155	1.99663	0.748891	CGCAGCCTTTTCCTTTTT	ACAAGCAAGCGATTCATACA
156	DPL0511	A07	11105464	11105629	0.70244	3.36067	1.30222	TACATGCAGTGCTACAGAAGAACA	CTTGTATGCCATCATTAACCCTTC
157	NAU5210	D06	56469567	56469791	0.296968	1.42241	0.473486	CCCCTGCAAACAAGTTTTAC	GAAGAAGAGGGATTGACGAA
158	NAU1043	A07	4686920	4687145	0.637997	2.76241	1.13076	GTATCCGCCCACAAATAAAG	GCATCGTGAGAGAAAGTGAA
159	NAU3541	A03	91603395	91603232	0.712894	3.48303	1.30015	ATCCCACATTGCCTTCTTAT	CTTTCCCCTCTCAAATACCC
160	NAU2508	A10	100152393	100152237	0.716739	3.53031	1.31862	TGGAGGAGGGTGTAACATCT	GGCATTCAAGGAGATGAGTT
161	BNL3474	A08	69114804	69114653	0.645513	2.82098	1.15958	AAGGTAATGCAGTGCGGTTC	ATAATGGCATTGATTATAGAGTGTG
162	BNL3452	A05	3859502	3859323	0.196681	1.24484	0.347695	TGTAACTGAGCAGCCGTACG	GCCAAAGCAGAGTGAGATCC
163	BNL0193	D13	2929004	2929123	0.568404	2.31698	0.807066	TGTGAGCCATTGCTGTTAGC	TAAGTGCTGGCATTGTGAGC
164	BNL0226	A03	86662080	86661849	0.503293	2.01326	0.725008	TTATTCTCACAGCCGGAACC	TTCACCCTCTCGCTTCTCAT
165	BNL0390	D05	21843591	21843356	0.622622	2.64986	1.03495	CTTTGGGTTGGAATGTGAGG	CATTCTGGCCCACACTCAC
166	BNL0530	D04	44499834	44499975	0.448228	1.81234	0.640443	CGTAGGATGGAAACGAAAGC	GCCACACTTTTCCCTCTCAA
167	BNL0830	D01	9663701	9663804	0.558542	2.26522	0.889278	TTCCGGGTTTTCAATAAACG	GTTAATACTTTTTTTCTTTTGTGTGTG
168	BNL3280	D13	37739693	37739924	0.496875	1.98758	0.690019	GCAGAACTGCCACTTGTTTG	AGAAAATGGGTTGTGCTTGG
169	BNL0827	D06	930809	930544	0.743659	3.90105	1.37376	AAGCTCCACGTGCTCAAGTT	CTCATGTTGTCGGTGGTGTT
170	NAU5467	D02	4721775	4722003	0.628303	2.69037	1.04402	TTCTTGGCTTCTTTCTTGCT	CACCCTTCACCTTCAAAACT
171	NAU1167	A03	2643780	2643986	0.72043	3.57692	1.32572	CTGACTTGGACCGAGAACTT	AAGAGCCCTGGACAATGATA
172	NAU0967	A11	5695375	5695581	0.521624	2.09041	0.7993	CACCAACCCATTTTTGCTAT	GACATGCGTGTGATATTGGT
173	NAU3016	D03	43291079	43290879	0.587668	2.42523	0.95524	TATGGTCGAGATGAAAAGCA	GCTTGCCATGTTCATACAGA
174	NAU2035	D08	50210944	50211187	0.630695	2.70779	1.05853	CGAGAAACTTCACTGGACCT	GAAAAGGTAGGCTTGTTGGA
175	NAU3207	A08	67506017	67505774	0.224995	1.29031	0.384838	TTTTGCCCTTGTTATGGAAT	GAACACCCACCTCGTATTTC
176	NAU3913	D02	59025552	59025779	0.617735	2.61599	1.06589	GTGTAACAGTGCGGTATGGA	AAGGCAGAGATGGAGTAGGA
177	NAU2560	D05	3064216	3064001	0.612982	2.58386	1.01227	ATCTTTGGGGTAGCTTGACA	AGAAAAGCGCTGCTGATAGT
178	TMB2295	D13	56638672	56638426	0.735616	3.78238	1.4508	TGAGTTCATGTTCCCCACTG	CTAAACATACTCTGTCAAACAC
179	NAU2132	D12	47374553	47374747	0.629052	2.6958	1.05552	GCAGGGAAAGAAAGATCAAA	CATTCATGTGCTTCGACATT
180	NAU3214	D02	63893926	63893706	0.714885	3.50735	1.30517	CGAACATCACAAATCACACA	CTTCAATTTGCCCCAAAAC
181	NAU0913	D04	47894547	47894340	0.775098	4.44638	1.60486	CCCATGATCAAAAGACAACA	GCTTAAAGATCGAGGACGAA
182	DPL0852	A07	71015904	71015749	0.341206	1.51793	0.524653	GTTCCAAATCAATCTCGTGT	GGCTGTTACAGATCAAACTCCC
183	CCRI0516				0.413077	1.7038	0.603512	GTTTCCCTCGGTTTAGGTTT	GTTCCATCGTCTGGATTCTC
184	HAU0255	A12	14356555	14356379	0.668276	3.01455	1.11298	ATCTTGGTGCCAAAGATGAT	TAAGGGACTGCAAAAGGAAC
185	ECU_E3061				0.473635	1.89982	0.666546	CCCTCGGTTTAGGTTTTTCC	TAACCTTACCCTCCGGCTCT
186	ECU_E0287				0.738249	3.82042	1.3644	GTGATCGGAAACTCGAGAGC	TGAAATGATCGACCGTGGTA
187	CGR5492	A03	44825096	44824968	0.499831	1.99932	0.692978	TCACTTCGGTGAGTGTCGAG	AATGGCGCACTACTTGCTTT
188	HAU0615	D06	9050234	9049934	0.502378	2.00956	0.708287	ATTGTCAACACCAATGGTCA	TCCCAAGTATATTGCTTAGCC
189	HAU0524	A05	20109552	20109327	0.622728	2.65061	1.03177	GATGGCTACCTCCCTTTGTA	ATGCTTGAAGAAGGTTCCAC
190	HAU3073	D11	17049981	17050290	0.499882	1.99953	0.693029	TGCGGCCGTAATTCAGGCAA	AGGCATTGTTCCCAAGAGCC
191	DPL0249	D13	5362036	5361908	0.773555	4.41609	1.53423	ACAGAGCTATGGGAAATCATGGTA	TGTACTGCAAATTGCTGCTAAGAC
192	DPL0513	A01	20645704	20645905	0.84798	6.57809	1.98218	AGACCCGGCTACTACATGTTATCTT	ACATACAGATGCTTCACACAAACAC
193	HAU2893	D09	4269443	34269220	0.438084	1.77962	0.629885	CTGTCCCCGCTCTCGGTTTC	TACCCTCCGGCTCTTCTCCG
194	MUCS0354	D11	63140223	63140000	0.643227	2.8029	1.12437	CCAAAACCCAAATTGATTCC	AGAGACAAAGCACGAGAAACG
195	HAU1794	D11	55239097	55239367	0.582963	2.39787	1.02972	AATTTGACGGTTTCTATCAGAG	TCTTGGCTATGGGGTTATGT
196	ECU_E0027				0.0189108	1.01928	0.0539073	CGTAATCATTTGTGGCATCA	CCAAGCCAGTTTCACAAACA
197	HAU1952	A05	17127811	17128033	0.584335	2.40579	1.06047	TACCATCATCCCCTTGACTT	GTTTTGCTTTGGAGTCCAGT
198	MUSB0756	A07	71347353	71347069	0.336925	1.50812	0.519796	GCAACGTTATGACAGCTTGG	ACCCCACATCAATAGGATCG
199	MUCS0101	A04	59256243	59256400	0.627175	2.68222	1.04236	AGCCTCTCTCTCCTTCAGGC	GAGTCATATCGCTTGGGAGC
200	CGR5658	A09	63934621	63934787	0.498712	1.99486	0.691858	AAACCCACTGTGGAAGAGAAT	CCTTCGTTCTTCTCTCTTTCTCC
201	MUCS0162	D01	2972746	2973002	0.141079	1.16425	0.269819	GGTTTCTCCGAAAAGAACTCG	TCTCATCGTTTTTCAAAGCC
202	NAU3086	D09	34269168	34269390	0.462235	1.85955	0.654892	GTTCCATCGTCAGGATTCTC	CGGTAACCCTTGTCTCACTC
203	NBRI_e0527	D07	48902552	48902647	0.548374	2.21422	0.86486	AAGATCATGCACTGCCGTTT	GGGGTTTTACATTAATTGTAGTCCA
204	NBRI_e0769				0.669556	3.02624	1.21543	GCAATCTCTAGGGAGCGAGA	AAAAGCAATAAGAGGTTCCAACA
205	NBRI_e1958	A02	82690651	82690494	0.649921	2.85649	1.12226	TCTGTTCTGTTTGGTTTTGATGA	AAGAGGCCATATTTCCAATTTTT
206	NBRI_GE10433	A06	92577110	92576888	0.402282	1.67303	0.591968	ATCTCCCCTTCCCTACCCTT	TGTTGCTCCAAGTTGATTGAG
207	NBRI_GE11868	D10	46543570	46543687	0.315216	1.46031	0.494863	GCACCAAAAGTCCTACCCCT	TTGTATATGAGCATGCGGGA
208	NAU1102	D05	53540903	53541165	0.631545	2.71404	1.04826	ATCTCTCTGTCTCCCCCTTC	GCATATCTGGCGGGTATAAT
209	MUSS0138	D05	55990214	55990431	0.629647	2.70013	1.04539	TCTCCAGATCTCTCTGTCTCCC	CGTGTCCGAAACTTCCTAGC
210	NBRI_GE16134	D02	34430296	34430584	0.200978	1.25153	0.353428	TGGCCTTACACGAAATCACA	TTTATGAATACAGGATGCCGA
211	NBRI_GE12133	D03	44535765	44535967	0.12417	1.14177	0.244512	CTTGGGGATACGAGAGTGGA	GAGATGGCCGACAAAACAGT
212	NBRI_GE15103	D01	24960454	24960676	0.237811	1.31201	0.490442	GCTTCTTGGGAGTCAACCTG	GAGCCATGTGGCTTTGATTT
213	NBRI_GE17409	D05	16652353	16652476	0.508467	2.03445	0.978512	CATTAAGCAAAACATCCACCG	ACCCAAAAATCCAAAGGGTC
214	NBRI_GE18713	A02	48951071	48950969	0.337355	1.5091	0.520285	GCTCGGACGAGTAATCCTGA	CGGTAATGTGCAACAAATGC
215	NBRI_GE18910	A06	93749195	93748938	0.491526	1.96667	0.684649	TGGAACTCCATTACCGGAAC	AAAGAGTATGCCCACCATGC
216	NBRI_GE21365	A03	98527749	98527965	0.07329	1.07909	0.170436	GTCCACACTCCACACCACAC	TTCTATTGGTGCATGCGGTA
217	NBRI_GE21415	D01	28058348	28058196	0.686204	3.18679	0.880374	GGGATTACTGTGGTGGCAAT	AAAAACAACAACCCTGCCTG
218	NBRI_GE29110	D09	34401112	34400958	0.612586	2.58122	1.0049	ATCTTTTGGTTTGGCAGTGG	CGCTCCTTCAAGTGGTCTCT
219	NBRI_GE33314	D09	32533486	32533238	0.0455333	1.04771	0.110656	CCCGAACAAAAACATTCGAT	GCTTCTCATGTTGCAATGTTC
220	NBRI_GE33390	A11	84924992	84925243	0.576792	2.3629	0.566061	CATCCAAGAGGTTTCCCAGA	GCCCCCTTGTCACCTTTATT
221	NBRI_GE35686	A02	75467083	75467235	0.462204	1.85944	0.65486	AACCTGTCACACAAAAATCGC	CCCGAGGAGGACATATGAAA
222	NBRI_GE47051	A12	22623149	22623433	0.185117	1.22717	0.332082	TCGATAATTGAAATCAACCCA	CATGGACAGATCATTCCAACT
223	NBRI_GE52008	D05	30193126	30192938	0.110492	1.12422	0.22335	CGAGCTCAATGTGCGAACTA	CAGTGTGTAGCGGATGGGTA
224	NBRI_GE54140	D05	30108356	30108590	0.684202	3.16658	1.19653	CCGGTTGATGTTTTGGTATAA	CCAACTTGGCAGCTTTGAAT
225	NBRI_GE56485	D09	49363974	49364157	0.755324	4.08704	1.45834	TGGTCTGCACACCTACTTCTC	CAAATTCAACCAATTCAACCG
226	NBRI_GE67190	D06	54796292	54796556	0.724043	3.62375	1.3323	CAATTTGGACCCCTTTTCCT	ATCAGAAATGGTAATGGCGG
227	NBRI_GE57789	D09	7699233	7699051	0.405241	1.68135	0.595142	ACCGTTTACTCCTTACCCCG	AGTGTGGTGTCTGTGGCTTG
228	NBRI_GE68195	D06	58622012	58621776	0.646379	2.82788	1.06628	CTCCTGCAACTCTCTTTGGG	CCATTTTTGCATATTTTCGCA
229	NBRI_GE67443				0.511747	2.04812	0.755628	GAAATAGCTGGCATTGGCAT	TGATCGCCTTCCCTCTAATG
230	NBRI_GE57932	A02	2890356	2890639	0.718963	3.55825	1.31677	TGCTTCATTGGAGTCAATCG	CGCCCAAAGCTTCAAAATAG
231	NBRI_GE68929	A07	2890356	2890639	0.343378	1.52295	0.527109	TTTCGTGTTGTATCCACTCGT	TTGGTGTGATTGGATGGATG
232	NBRI_GE69349	A07	9319962	9320197	0.752941	4.04762	1.50814	TGTAATTGGCCAGTCATCCA	TGGAGCAGGAAGATGAAGAAA
233	DPL0209	A11	85199210	85199008	0.629484	2.69894	1.04272	GAAGGAACCTCGTGATTATTTGAG	GACCGGTAGACAGAGATGAGAAAT
234	NBRI_GE63233	A11	88479646	88479900	0.473635	1.89982	0.666546	TTTGAGGTGGTTGTGCTTTG	CTCATTTGTGCAATGGTTGG
235	HAU2631	A13	2156897	2156600	0.602086	2.51311	0.72759	CACGAGGCTTCCTGGGCTTT	ACCAATCCCCACACTGCTCA
236	NBRI_GE67021	A03	98608757	98608567	0.502381	2.00957	0.708314	GAGCCACCCTTTTGAATGAA	ATGGACTGAGGCTTGGACTG
237	NBRI_GE66489	D02	4096578	4096320	0.523926	2.10051	0.792285	GCTGGTGCTGCTACAACTGA	CACCACTTCCACCAAGTCCT
238	NBRI_GE67138	A08	92146402	92146210	0.624768	2.66502	1.02971	AATTCCTGCAATGCAAAACC	GCCGGAAGATACGAGAACAA
239	NAU2272	D02	59025836	59025671	0.609457	2.56054	1.00568	AAAGGAAGCAGGAGAGACAA	CTTCTTCATTCATGGCCTTC
240	NAU2741	A01	92967475	92967620	0.669686	3.02742	0.986433	AGTCCACGTCCACAGACTTT	GGCACCTTGGAATACATCTC
241	NAU1363	D01	18694643	18694434	0.280006	1.3889	0.453247	TTACGATCTGCTGAAATCCA	CAATGTTAACGGAGCAAACA
242	HAU2759	D06	17416234	17416445	0.0776757	1.08422	0.169455	CGACGAGCTTCACCCACAGA	GCAGCTCGACGACCCTTGAA
243	NAU2715	A12	76512997	76513155	0.557132	2.25801	0.922524	CGAAAGATGGTTCCATTAGG	GGGGGTTCAGGAGATTTTAG
244	NAU2873	D09	48720566	48720387	0.661962	2.95825	1.09133	TGTCCCCATGATTCTTCTTT	TATTTTCAGCACCAAGAGCA
245	NAU2960	A03	99227935	99228057	0.74988	3.99808	1.38605	GTCCATTTGTTGGAGCTGTT	AAATGATCCCAAGGAACAAA
246	NAU3519	A12	87214917	87215072	0.628236	2.68988	1.04206	CAAGCTTGAGCTTCTCATCA	AAAACAGTGATGGGTTCGTT
247	NAU3744	A01	16916688	16916911	0.0582	1.0618	0.134742	GAAACATCAAACCAGATCATTC	TAAATTCCCCAGTACCCAAA
248	TMB0312	A13	69835961	69836043	0.63806	2.76289	1.14454	AGCTTTTCCATTCCAGAGCA	GGTTGTTGCAAGAGTTCACG
249	TMB1268	D03	1933073	1932909	0.636175	2.74858	1.18163	CAGGTACCATTGATGCCAAA	CTCGAAACCTAGTGCCCTGT
250	NAU4047	A12	1332394	1332327	0.630627	2.70729	1.03839	ATTGGAGCTGTTTGGCTAAG	AATGGCTCCTCAATGGTAAA
251	TMB1296	D05	2574401	2574177	0.577568	2.36724	0.963115	TCACTTGCATTGCTCTTTCG	TCTCAGCTTCAGTCCCGTTT
252	TMB1638	D13	245849	245695	0.715969	3.52074	1.31423	AAAACCAAGAATCGAGGAAAAA	TGCAATCCTCGAAGGTCTTT
253	TMB1791	D05	17972522	17972329	0.614443	2.59365	1.01636	GAGATCGTTTATCATTCCCACA	TCTACCGGCCTCGTAAGCTA
254	TMB1818	A01	45763212	45763423	0.0390089	1.04059	0.0976516	AGGTGAATTGAAATTTGGATAGAT	TCACAATTGTAGCTCATGTTAAACC
255	TMB1963	A03	75315010	75314914	0.768078	4.31179	1.60781	CCCACCAGCATATGATGAAA	GCATGCAGTGAGCGTGAGTA
256	NAU5099	D04	14026010	14026228	0.717821	3.54385	1.32841	GCTGTGAGTTTGTGCTTTCC	GACAGAACTCTGGAGCGAAT
257	NAU5129	A08	99444138	99443989	0.681492	3.13964	1.18435	AAATTTCCCTGCAGTTCAAG	CATCGCCATGTATTGTTGTT
258	BNL1231	A11	88454135	88454288	0.484625	1.94034	0.677693	TAATAAAAGGGAAAGGAAAGAGTT	TATGGCTCTAGAATATTCCCTCG
259	BNL3033	D02	21205173	21205007	0.74187	3.87402	1.36995	TTTTTTGTTTCCACCCAAGC	GTCGCCCCATCCGATGTC
260	Gh132	D11	59554434	59554361	0.616913	2.61037	1.1255	TCATGGAACACCAAAGTTGGA	ACATGATAGATTATTCAGCAATGCA
261	HAU0717				0.319485	1.46947	0.499807	GAATCCTTGCAATTCAATCC	GCAAAGTTGAATGATGTTCCT
262	HAU0423	D11	9010905	9010874	0.717889	3.5447	1.3614	CGATGGAAGAAAAATCGAAA	ATATTTCGACCAAGGAGTCG
263	HAU0878	A05	13830891	13831023	0.747223	3.95606	1.38073	TCATTCCTGAAACCCAAAAT	CTAACAGGGGTGACATAGGG
264	JESPR0042	A05	39686686	39686827	0.709625	3.44382	1.28945	CGTTGCCGTCTTCGACTCCTT	GTGGGTGGCTAATATGTAGTAGTCG
265	HAU1384	A05	26754258	26754523	0.460731	1.85436	0.653348	CCACCACTGTCACTCTCAAA	CCTGAACGATGGCTAGAACT
266	HAU0883	D02	66371152	66371269	0.545946	2.20238	0.929551	TAGAGCTGCTGCTATCAAGG	AAATGATCCCAAGGAACAAA
267	HAU1185	D05	15810272	15810092	0.707898	3.42346	1.29955	ATTGTGATGAGCAGGGATCT	GCATGATGGATTGATCAGAA
268	NBRI_GE18475	D05	60070502	60070328	0.690212	3.22801	1.21892	AGGTCTAGCAAACAAGGCCA	CAAAATTTCCAGTCTGGTGGA
269	TMB2938	D02	48746979	48746750	0.543375	2.18998	0.871778	TCTCGAAAATCCCAAATATCG	TGCATACACATGTTTTCACATTTT
270	NBRI_GE29393	A10	85856087	85856205	0.627148	2.68203	1.07568	TCCAATCGGGGTGATAGTTT	CAGCTTGGGCATTATCCAAT
271	TMB1931	A01	55363636	55363847	0.620936	2.63808	1.0209	CATGTCCATATCAAGCATCATC	GTGGAATGAAAACATTGTCCAG
272	NBRI_GE26029	D11	65132922	65132685	0.584456	2.40648	1.00227	AGGGCAATCCAGAAGACAAG	CTTGAGCGTGGAGAAAAAGG
273	NAU3563	D07	51512502	51512350	0.726088	3.65081	1.34216	CTGCTGGCTTTGCAATAAT	TGTGGAGAAATGCAAGAAGA
274	MGHES0041	A10	19096844	19096644	0.115688	1.13082	0.231467	GAAGGAGGGCGAAAAACATA	TTGGAGATTACGCGACCTTC
275	HAU1385	A05	26754504	26754628	0.498485	1.99396	0.691631	AGTTCTAGCCATCGTTCAGG	GAAAGCAACATCTCGTTCAT
276	CER0144	A12	68395588	68395478	0.513766	2.05662	0.791805	TACGCCGGGTTACTTTTGAG	ATCGGCAACAATGGTGTTTT
277	CER0166	A03	99969743	99969597	0.505899	2.02388	0.725484	GCGTCAACCGAGTCAAGATT	TATCAGATCTCGGCCCTCAA
278	NBRI_GE24380	D09	34239541	34239737	0.702316	3.35927	1.2648	TCACCCATAGGCAAAATGGT	CCTTGGAGACGAAGTGTGCT
279	NBRI_GE22377	D06	53201812	53201640	0.663005	2.96741	1.09324	ACAGCGCTGACCAAACTTCT	TTGGCTTTGTGGAGCTTTCT
280	NBRI_GE56121	D11	61876469	61876282	0.592268	2.45259	1.02444	AAGCAAGATCTGTTGCGGAG	GCAATCAAGGGATGGCTATT
281	NBRI_GE56120	A01	97400682	97400843	0.0625851	1.06676	0.142779	ACGCACAAACAAACGAAGAA	TTCCGGTTTTACAATGCACA
282	NBRI_GE26260	A12	69336963	69336677	0.613342	2.58626	1.01266	TCGTCCGCTCTTACGAAGTT	CTCATCATTCCATGTGTGGC
283	NBRI_GE28327	D13	45291027	45291213	0.201975	1.25309	0.354753	TACTTTCCTCTCCACGCACA	GGCTTCATTGGGAAATTCAA
284	NBRI_GE27965	A07	60726627	60726811	0.666463	2.99817	1.0983	TGTTGAATATAGGTTTGGGCG	AACTTTCGGCTTTTTCAGCA
285	NBRI_GE24329	A03	23949761	23949904	0.465663	1.87148	0.735732	ACTCGCATATGACGGACACA	ATGTGGGAAAAATGGTGCAT
286	NBRI_GE22713	D06	52645824	52645999	0.608789	2.55617	1.04923	CGGAACAAATGAGTGTGGGT	CATTTTCCTTTGCTGCCAAT
287	Gh111	A09	15038877	15039029	0.568602	2.31804	0.952717	GTTGCAACCTTGGAAACCA	GGGTTGCCGTTAGACCAG
288	TMB1120	D05	3279283	3279451	0.724221	3.62609	1.33361	TTCCTTCATTGCAGCAACAC	CACAAACTGGGTGGTAAAAGC
289	NBRI_GE28245	A05	45623079	45623118	0.587284	2.42298	0.987733	TGTTAGTATTGCCATTTCGGT	TGGCATGTATAGGGTGATTTG
290	NBRI_GE54928	D08	34957255	34957439	0.702449	3.36076	1.26643	GGCCAAAGTAAACCTACGCA	TGAAAAACCTTTGACTCCCG
291	NBRI_GE22269	A01	97830995	97830867	0.39454	1.65164	0.583627	CTGGTCGTGAAACAAAGGGT	TGGTCTCACTTGGTGGTCCT
292	NBRI_GE55383	A08	9618380	9618651	0.426951	1.74505	0.765159	GCAAGGATTCGAGCATAGGA	TAAAATTGTAACGCCCCAGG
293	NAU3011	D13	2908401	2908235	0.625402	2.66953	1.05279	CCTTCACCATTTGCTTACCT	CTCCGTTTCTATTCCCAAAA
294	NAU4042	D05	27103190	27102995	0.578805	2.3742	0.939019	TTCTCTGGGTTTGGTATGGT	CTTTGTTTCCGGCTAATTGT
295	TMB1181	D01	8890057	8890264	0.572604	2.33975	1.00929	CATCTTGGACATGCTACAAGC	ATTGCCGACTTTGCCTCTAA
296	NBRI_GE39027	D12	58733102	58733215	0.574301	2.34908	0.928287	TTGGTTTTGATTGTTGGCCT	CGTTGGTGGGTAAAAGACGA
297	CCRI0482	D04	8140836	8141103	0.525211	2.1062	0.801472	CCTGGTCCAATAAGTTTGCT	CGCAGCTTCTTTGGTGTCTA
298	NAU2908	A02	78844447	78844210	0.509433	2.03846	0.745794	AGAGAGGAAACTGGTGATGG	AAAGGTTCCTCGACATTTTG
299	BNL3436	D06	1721389	1721586	0.70194	3.35503	1.26431	AACATAGCCTACCATTGCCG	TTGTTTGCCAAATTTGAAGC
