# Supplementary material for: Identifying favorable alleles for improving key agronomic traits in upland cotton
Source: BMC Plant Biol. 2019 Apr 11;19:138. doi: 10.1186/s12870-019-1725-y (PMC6458685; doi:10.1186/s12870-019-1725-y)
Supplement: Supplementary file 5 — Table S1. Summary of 299 SSR polymorphisms. (XLSX 9 kb) [file 12870_2019_1725_MOESM5_ESM.xlsx]

## Sheet: Sheet1
	Table S1 Summary of 299 SSR polymorphisms
	No. of polymorphic SSRs					Polymorphic		Genetic distance
						Information
						Content (PIC)
	Locus	Allele	Average	Effective	Rare	Range	Average	Range	Average
			allele/	Allele	Allele
			marker		(%)
	299	1063	3.56	2.17	30.95	0.02-0.85	0.54	0.03–0.33	0.22
