# Supplementary material for: Identifying favorable alleles for improving key agronomic traits in upland cotton
Source: BMC Plant Biol. 2019 Apr 11;19:138. doi: 10.1186/s12870-019-1725-y (PMC6458685; doi:10.1186/s12870-019-1725-y)
Supplement: Supplementary file 8 — Table S4. Summary statistics of 15 agronomic traits in 419 upland cotton accessions. (XLSX 14 kb) [file 12870_2019_1725_MOESM8_ESM.xlsx]

## Sheet: Sheet1
Table S4 Summary statistics of 15 agronomic traits in 419 upland cotton accessions
Traits	Location	Mean	Standard	Minimum	Maximum	Median	Range	Coefficient of	P-value of	Q1b	Q3c
			deviation					variation	normality testa
SPA	JZ	1.43119	0.475585	0	3	1.33333	3	33.2301	0.887446	1	2
	AY	1.86118	0.38256	0	3	2	3	20.5547	0.590882	1.66667	2
	DH	1.99284	0.272234	1	3	2	2	13.6606	0.353044	2	2
LPA	JZ	72	45.8976	0	333	65	333	63.6349	0.929	40	94
	AY	54	45.8613	0	540	48	54	84.9584	0.929213	22	75
	DH	39	129.279	0	217	33	217	67.2081	0.886805	22	52
BOD	JZ	126.19	2.32026	115.59	133.263	126.227	17.6733	1.8387	0.991641	124.757	127.631
	AY	147.072	9.54382	116.4	168.4	148.9	52	6.48924	0.952851	141.567	153.9
	DH	147.168	3.01494	140.247	154.247	147.247	14	2.04864	0.98649	145.413	149.413
BW	JZ	4.76103	0.468667	3.206	6.7293	4.78597	3.5233	9.84382	0.989966	4.471	5.0393
	AY	4.9106	0.646152	2.6791	6.9612	4.9558	4.2821	13.1583	0.98532	4.5074	5.3141
	DH	5.99593	0.604785	3.7563	8.5244	5.9946	4.7681	10.0866	0.986208	5.64351	6.4024
FE	JZ	6.73703	0.198321	6.0942	7.4775	6.72753	1.3833	2.94375	0.990637	6.61087	6.8609
	AY	6.9752	0.245598	6.0531	8.0198	7.00309	1.9667	3.52102	0.968564	6.8531	7.1198
	DH	6.73888	0.191168	6.1302	7.4802	6.74683	1.35	2.83679	0.991898	6.6135	6.8635
FD	JZ	86.6176	1.72992	81.3614	91.1614	86.669	9.8	1.99719	0.991465	85.5023	87.8357
	AY	89.298	4.34066	74.4762	102.309	90.3095	27.8333	4.86087	0.90273	87.6429	92.1429
	DH	82.8138	2.35297	75.9077	88.0744	83.0744	12.1667	2.84128	0.978261	81.0744	84.5744
FS	JZ	27.6448	1.78197	23.7385	35.0405	27.5939	11.302	6.44595	0.968444	26.4437	28.6702
	AY	30.0067	2.04566	25.0547	39.5097	29.8241	14.455	6.81734	0.969339	28.8931	31.1144
	DH	27.093	1.67201	23.6095	33.5565	26.9415	9.947	6.17136	0.963467	26.0758	27.8725
LP	JZ	39.1658	4.29	18.955	49.5517	39.5394	30.5967	10.9534	0.949726	36.8884	42.0434
	AY	36.4924	4.49543	6.5771	46.6182	36.8249	40.0411	12.3188	0.914085	34.2949	39.4549
	DH	42.1387	3.96733	26.5516	50.9544	42.3579	24.4028	9.41494	0.970806	39.8479	44.8433
FLU	JZ	84.1277	1.25247	78.3043	87.07	84.2876	8.7657	1.48878	0.945388	83.4376	84.9543
	AY	85.5583	1.21191	79.8997	88.283	85.8497	8.3833	1.41648	0.90311	85.0663	86.333
	DH	83.7344	1.22319	79.2585	86.9085	83.8085	7.65	1.4608	0.979853	83.0752	84.5585
FRR	JZ	63.5251	1.66385	57.4769	67.4009	63.6342	9.924	2.6192	0.959907	62.6342	64.5342
	AY	67.1614	1.68416	60.9031	71.6702	67.2869	10.7671	2.50763	0.934176	66.3785	68.2368
	DH	74.3597	1.44401	68.415	78.465	74.4567	10.05	1.94192	0.993055	73.3817	75.265
SBN	JZ	11.3059	0.756237	9.3176	14.3676	11.2209	5.05	6.68886	0.984723	10.8009	11.7676
	AY	11.7653	0.902015	9.1681	14.1065	11.7899	4.9384	7.66677	0.99497	11.0899	12.4232
	DH	6.13324	0.64327	4.1935	7.6802	6.0468	3.4867	10.4883	0.986203	5.6302	6.6302
SCI	JZ	119.009	14.2985	58.46	157.793	120.293	99.3333	12.0146	0.965157	112.127	127.46
	AY	138.963	14.7053	83.0078	191.674	140.008	108.667	10.5822	0.967979	131.841	147.341
	DH	130.723	12.9701	80.6533	167.82	131.153	87.1667	9.92181	0.969224	124.153	138.32
SI	JZ	10.8274	1.0898	8.409	18.459	10.7423	10.05	10.0651	0.948722	10.1423	11.4757
	AY	10.6866	1.23203	7.4961	17.0128	10.6795	9.5167	11.5288	0.971415	9.8295	11.4128
	DH	10.988	1.23346	8	18.5187	10.85	10.5187	11.2255	0.959605	10.2	11.7833
FL	JZ	27.8284	1.64437	20.884	32.2556	27.934	11.3716	5.90895	0.936091	27.1802	28.764
	AY	28.1602	1.6521	21.5058	33.0024	28.3258	11.4966	5.86678	0.952247	27.4891	29.1124
	DH	28.758	1.62671	21.2518	33.7568	28.8534	12.505	5.65656	0.968032	27.9551	29.7034
FY	JZ	7.9427	0.432062	6.5139	9.0944	7.9639	2.5805	5.43973	0.996669	7.6639	8.19723
	AY	7.43436	0.44921	5.8777	8.8443	7.461	2.9666	6.04235	0.995725	7.14433	7.736
	DH	7.35138	0.544538	5.9986	10.4943	7.3486	4.4957	7.40729	0.977112	6.9653	7.7153
