# Supplementary material for: Identifying favorable alleles for improving key agronomic traits in upland cotton
Source: BMC Plant Biol. 2019 Apr 11;19:138. doi: 10.1186/s12870-019-1725-y (PMC6458685; doi:10.1186/s12870-019-1725-y)
Supplement: Supplementary file 13 — Table S6. The frequency of favorable alleles in 3 breeding periods. (XLSX 14 kb) [file 12870_2019_1725_MOESM13_ESM.xlsx]

## Sheet: Sheet1
Table S6 The frequency of alleles in 3 breeding periods.
Traits	Alleles	Frequency of alleles in early(n=151)	Frequency of alleles in medium(n=157)	Frequency of alleles in modern(n=111)
BOD	JESPR0190_11	5.3	9.03	2.73
	JESPR0190_01	3.97	11.61	5.45
	JESPR0190_10	90.73	79.35	91.82
	NBRI_GE10433_01	24.83	28.67	18.35
	NBRI_GE10433_11(RFA)	3.45	4	7.34
	NBRI_GE10433_10	71.72	67.33	74.31
	NAU3201_11	1.99	1.94	5.45
	NAU3201_01	92.72	90.97	81.82
	NAU3201_10	5.3	7.1	12.73
FD	JESPR0190_11	4.03	6.58	0.92
	JESPR0190_01	4.03	11.84	5.5
	JESPR0190_10	91.95	81.58	93.58
	NAU0874_100	31.11	34.72	26
	NAU0874_010	8.89	2.08	24
	NAU0874_001	55.56	59.72	43
	NAU0874_011	4.44	3.47	7
	NAU5433_10	23.84	24.2	14.55
	NAU5433_11	3.97	3.82	8.18
	NAU5433_01	72.19	71.97	77.27
BW	BNL3867_01(RFA)	8.16	12.26	16.67
	BNL3867_10	91.84	87.74	83.33
	NBRI_GE21415_1100(CFA)	88.44	90.26	94.55
	NBRI_GE21415_1101	0.68	1.3	1.82
	NBRI_GE21415_0001	6.12	6.49	3.64
	NBRI_GE21415_1010	4.76	1.95	0
FL	CM0043_1100	1.35	3.23	0.93
	CM0043_1001(RFA)	76.35	72.9	85.98
	CM0043_1010	11.49	14.84	8.41
	CM0043_1101	2.7	0.65	0
	CM0043_1110	2.7	1.29	0.93
	CM0043_0001	4.73	3.87	2.8
	CM0043_0100	0.68	3.23	0.93
	NBRI_GE21415_1100(CFA)	88.44	90.26	94.55
	NBRI_GE21415_1101	0.68	1.3	1.82
	NBRI_GE21415_0001	6.12	6.49	3.64
	NBRI_GE21415_1010	4.76	1.95	0
FS	BNL2960_100(RFA)	18.37	17.83	22.94
	BNL2960_010	77.55	77.71	75.23
	BNL2960_110	4.08	4.46	1.83
	NAU3201_10(RFA)	5.3	7.1	12.73
	NAU3201_11	1.99	1.94	5.45
	NAU3201_01	92.72	90.97	81.82
	NBRI_GE21415_1100(CFA)	88.44	90.26	94.55
	NBRI_GE21415_1101(RFA)	0.68	1.3	1.82
	NBRI_GE21415_0001	6.12	6.49	3.64
	NBRI_GE21415_1010	4.76	1.95	0
LP	HAU2631_10100(CFA)	77.37	81.02	82.83
	HAU2631_01100	13.87	10.95	9.09
	HAU2631_00011	0	1.46	6.06
	HAU2631_11110	2.92	0.73	0
	HAU2631_10010	5.84	5.84	2.02
	HAU3073_111(CFA)	82.01	85.71	85.71
	HAU3073_011(RFA)	8.63	8.84	9.18
	HAU3073_100	9.35	5.44	5.1
LPA	NAU5433_01	23.84	24.2	14.55
	NAU5433_11	3.97	3.82	8.18
	NAU5433_10	72.19	71.97	77.27
	NAU0874_100	31.11	34.72	26
	NAU0874_001	55.56	59.72	43
	NAU0874_010	8.89	2.08	24
	NAU0874_011	4.44	3.47	7
	NBRI_GE10433_01	24.83	28.67	18.35
	NBRI_GE10433_11	3.45	4	7.34
	NBRI_GE10433_10	71.72	67.33	74.31
	NBRI_GE18910_10	23.78	25	19.23
	NBRI_GE18910_11	76.22	75	80.77
SPA	NAU0874_100	31.11	34.72	26
	NAU0874_001	55.56	59.72	43
	NAU0874_011	4.44	3.47	7
	NAU0874_010	8.89	2.08	24
	NAU5164_110	24.16	20	10.91
	NAU5164_111	4.03	3.87	4.55
	NAU5164_011	71.81	76.13	84.55
	NAU5433_01	23.84	24.2	14.55
	NAU5433_11	3.97	3.82	8.18
	NAU5433_10	72.19	71.97	77.27
	NBRI_GE18910_10	23.78	25	19.23
	NBRI_GE18910_11	76.22	75	80.77
FE	HAU2631_01100	13.8686	10.9489	9.09091
	HAU2631_10100	77.3723	81.0219	82.8283
	HAU2631_11110	2.91971	0.729927	0
	HAU2631_00011	0	1.45985	6.06061
	HAU2631_10010	5.83942	5.83942	2.0202
	NAU3084_0101	28.0575	30.6667	21.6981
	NAU3084_0011	54.6763	59.3333	69.8113
	NAU3084_1001	11.5108	6.66667	4.71698
	NAU3084_1000	2.15827	2.66667	1.88679
	NAU3084_0001	3.59712	0.666667	1.88679
	NBRI_GE21415_1101	0.68	1.3	1.82
	NBRI_GE21415_1100	88.44	90.26	94.55
	NBRI_GE21415_0001	6.12	6.49	3.64
	NBRI_GE21415_1010	4.76	1.95	0
FLU	CM0043_1100	1.35	3.23	0.93
	CM0043_1001	76.35	72.9	85.98
	CM0043_1010	11.49	14.84	8.41
	CM0043_1101	2.7	0.65	0
	CM0043_1110	2.7	1.29	0.93
	CM0043_0001	4.73	3.87	2.8
	CM0043_0100	0.68	3.23	0.93
	HAU2631_10100(CFA)	77.3723	81.0219	82.8283
	HAU2631_01100	13.8686	10.9489	9.09091
	HAU2631_11110	2.91971	0.729927	0
	HAU2631_00011	0	1.45985	6.06061
	HAU2631_10010	5.83942	5.83942	2.0202
	NAU2980_010	81.0811	86.6242	84.5455
	NAU2980_110	2.7027	3.18471	2.72727
	NAU2980_100	16.2162	10.1911	12.7273
	NBRI_GE21415_1100(CFA)	88.44	90.26	94.55
	NBRI_GE21415_0001	6.12	6.49	3.64
	NBRI_GE21415_1101(RFA)	0.68	1.3	1.82
	NBRI_GE21415_1010	4.76	1.95	0
FY	NAU2914_01	72.7891	80.7947	93.4579
	NAU2914_11	1.36054	1.98676	1.86916
	NAU2914_10	25.8503	17.2185	4.6729
	NAU3291_10101	52	56.8627	50
	NAU3291_01001	5.33333	9.15033	2.72727
	NAU3291_10111	7.33333	3.92157	6.36364
	NAU3291_10011	35.3333	30.0654	40.9091
SCI	BNL3452_1001	88.28	91.5	86.24
	BNL3452_0110	11.72	8.5	13.76
	CM0043_1100	1.35	3.23	0.93
	CM0043_1001(CFA)	76.35	72.9	85.98
	CM0043_0001	4.73	3.87	2.8
	CM0043_0100	0.68	3.23	0.93
	CM0043_1101	2.7	0.65	0
	CM0043_1010	11.49	14.84	8.41
	CM0043_1110	2.7	1.29	0.93
	NBRI_GE21415_1100(CFA)	88.44	90.26	94.55
	NBRI_GE21415_1101	0.68	1.3	1.82
	NBRI_GE21415_1010	4.76	1.95	0
	NBRI_GE21415_0001	6.12	6.49	3.64
FRR	NAU3291_10011	35.3333	30.0654	40.9091
	NAU3291_10111	7.33333	3.92157	6.36364
	NAU3291_10101	52	56.8627	50
	NAU3291_01001	5.33333	9.15033	2.72727
	NAU3084_1000	2.15827	2.66667	1.88679
	NAU3084_0001	3.59712	0.666667	1.88679
	NAU3084_0011	54.6763	59.3333	69.8113
	NAU3084_1001	11.5108	6.66667	4.71698
	NAU3084_0101	28.0575	30.6667	21.6981
	NAU3434_011	5.96	0.64	0
	NAU3434_010	76.16	76.28	78.38
	NAU3434_100	0	1.28	0.9
	NAU3434_001	17.88	21.79	20.72
SI	CM0043_1010	11.49	14.84	8.41
	CM0043_1100	1.35	3.23	0.93
	CM0043_0001	4.73	3.87	2.8
	CM0043_1001	76.35	72.9	85.98
	CM0043_0100	0.68	3.23	0.93
	CM0043_1110	2.7	1.29	0.93
	CM0043_1101	2.7	0.65	0
SBN	BNL3408_101	3.91	10.95	11.7
	BNL3408_001	0	1.46	1.06
	BNL3408_011	96.09	87.59	87.23
