# Supplementary material for: Identifying favorable alleles for improving key agronomic traits in upland cotton
Source: BMC Plant Biol. 2019 Apr 11;19:138. doi: 10.1186/s12870-019-1725-y (PMC6458685; doi:10.1186/s12870-019-1725-y)
Supplement: Supplementary file 14 — Table S7. Favorable alleles for the top 5% and bottom 5% accessions in 4 yield and fiber quality traits. (XLSX 11 kb) [file 12870_2019_1725_MOESM14_ESM.xlsx]

## Sheet: Sheet1
Table S7 Favorable alleles for the top 5% and bottom 5% accessions in 4 yield and fiber quality traits.
no.	Top 5% - and bottom 5% accessions	Code	Name	Years	Era	Groups (Nei's 1983)	No. of favorable alleles	No. of the potential favorable alleles
1	top 5%	D001	Meiduomao	1992	Medium	G1	7	2
2	top 5%	D103	Guoxinmian 3	2004	Modern	G1	7	1
3	top 5%	D104	Jinmian 38	2004	Modern	G1	7	1
4	top 5%	D116	J02508	2006	Modern	G1	7	1
5	top 5%	D131	Xinluzhong 34	2007	Modern	G1	7	2
6	top 5%	D153	Junmian 1	1986	Early	G2	7	1
7	top 5%	D160	Suyuan 7252	1991	Medium	G2	8	2
8	top 5%	D179	Keyi 7	2012	Modern	G1	8	2
9	top 5%	D193	Xinluzao 31	2006	Modern	G1	8	2
10	top 5%	D239	Ao V2/757	2011	Modern	G1	7	1
11	top 5%	D242	CCRI 60	2009	Modern	G1	7	1
12	top 5%	D245	Lumianyan 28	2008	Modern	G1	7	1
13	top 5%	D268	Suyou 6036	2009	Modern	G2	8	2
14	top 5%	D294	Su BR6202Bt	2011	Modern	G1	7	1
15	top 5%	D340	108F	1986	Early	G1	7	2
16	top 5%	D357	R01sandu85	2011	Modern	G1	7	1
17	top 5%	D359	K8J508	2011	Modern	G1	7	1
18	top 5%	D360	Zhong R773-310	2011	Modern	G1	9	3
19	top 5%	D361	Zhong R773-314	2011	Modern	G1	7	1
20	top 5%	D369	Suyou 6003	2011	Modern	G1	7	1
21	top 5%	D376	Ari 3697	2011	Modern	G1	7	1
22	bottom 5%	D011	Xin 547	1986	Early	G2	2	0
23	bottom 5%	D025	Yan64-1	1986	Early	G2	4	0
24	bottom 5%	D047	Wanzao 686	1991	Medium	G1	4	0
25	bottom 5%	D050	Nandanbadidahua	1986	Early	G2	2	1
26	bottom 5%	D062	Jinmian 2	1986	Early	G2	4	0
27	bottom 5%	D079	Liaojinmian 3	1997	Medium	G2	4	0
28	bottom 5%	D098	Guiluochengdamian	1986	Early	G2	3	0
29	bottom 5%	D099	Dianlijiangxianmiaohua	1986	Early	G1	2	0
30	bottom 5%	D106	Hongshi 5	1986	Early	G2	5	0
31	bottom 5%	D122	Taiyuan 4	1986	Early	G2	1	0
32	bottom 5%	D130	Jin 7	1983	Early	G2	5	0
33	bottom 5%	D132	Yishuhong	1986	Early	G1	5	0
34	bottom 5%	D141	Pingtanglaoyanghua	1986	Early	G1	5	0
35	bottom 5%	D149	Zhong 6331	1990	Medium	G1	4	0
36	bottom 5%	D154	Shanghai 368	1986	Early	G1	5	0
37	bottom 5%	D186	Liaoyanglvrongmian	1986	Early	G2	4	0
38	bottom 5%	D209	Shan 416	1986	Early	G1	5	0
39	bottom 5%	D277	Zhong RI015	1986	Early	G1	1	0
40	bottom 5%	D305	L-5F45	1989	Medium	G1	5	0
41	bottom 5%	D322	Greenlint	1986	Early	G1	0	0
42	bottom 5%	D403	CZA(70)33	1993	Medium	G1	3	0
