# Supplementary material for: Identifying favorable alleles for improving key agronomic traits in upland cotton
Source: BMC Plant Biol. 2019 Apr 11;19:138. doi: 10.1186/s12870-019-1725-y (PMC6458685; doi:10.1186/s12870-019-1725-y)
Supplement: Supplementary file 15 — Table S8. Categorization of accessions containing more than one rare favorable allele (RFA) and non-RFA accessions. (XLSX 25 kb) [file 12870_2019_1725_MOESM15_ESM.xlsx]

## Sheet: Sheet1
Table S8 Categorization of accessions containing more than one rare favorable allele (RFA) and non-RFA accessions.
Code	Name	Years	Era	no. of RFAs
D176	Shihezi 913	1998	Medium	3
D360	Zhong R773-310	2011	Modern	3
D001	Meiduomao	1992	Medium	2
D080	Kuche 96515	1997	Medium	2
D082	Kuche T94-4	1997	Medium	2
D093	Shalu 1	1986	Early	2
D131	Xinluzhong 34	2007	Modern	2
D151	Chuan 169-6	1988	Medium	2
D153	Junmian 1	1986	Early	2
D160	Suyuan 7252	1991	Medium	2
D179	Keyi 7	2012	Modern	2
D193	Xinluzao 31	2006	Modern	2
D221	Tukumanludimian	1986	Early	2
D229	B-35	2003	Modern	2
D255	C 6524	1988	Medium	2
D268	Suyou 6036	2009	Modern	2
D276	M-8124-1159	1989	Medium	2
D340	108F	1986	Early	2
D364	CCRI 43	2003	Modern	2
D006	Tangmian 7401	1986	Early	1
D008	Dazemian	1986	Early	1
D009	Lumian 1	1980	Early	1
D026	Zhong 521	1988	Medium	1
D036	Bao 6716	1986	Early	1
D040	Emian 12	1985	Early	1
D041	Deltapine15×Yapengmian	1989	Medium	1
D050	Nandanbadidahua	1986	Early	1
D054	Banong 212	1992	Medium	1
D063	Liao 113	1986	Early	1
D064	Chirpan 996	1986	Early	1
D074	E Q872	1995	Medium	1
D083	Han 241	1999	Medium	1
D085	Kuitunxi353	1998	Medium	1
D088	Xinluzao 10	1999	Medium	1
D094	Qinli 514	2003	Modern	1
D100	Xinluzhong 5	1994	Medium	1
D102	Yumian 18	1993	Medium	1
D103	Guoxinmian 3	2004	Modern	1
D104	Jinmian 38	2004	Modern	1
D109	Xinluzao 36	2007	Modern	1
D110	Bole 34	2006	Modern	1
D114	Suyuan 04-3	1986	Early	1
D115	Suyuan 04-129	1986	Early	1
D116	J02508	2006	Modern	1
D125	Jiumian 2	2001	Modern	1
D126	Jinmian36	2003	Modern	1
D129	Xinluzao 28	2006	Modern	1
D134	Jinzhoutuihuamian	1986	Early	1
D136	Heda 65-125	1986	Early	1
D146	Xingtai W-2	1991	Medium	1
D152	E 82-6078	1988	Medium	1
D159	Nandanlihudamian	1986	Early	1
D173	Xiao 2168	1997	Medium	1
D178	Xinyan 96-48	2002	Modern	1
D180	Xinluzhong 8	1999	Medium	1
D181	Hongjijiaoyebairong	1986	Early	1
D207	Zhongzhi 86-1	1981	Early	1
D217	Linqing 2352	1986	Early	1
D219	Zhong 206	1991	Medium	1
D222	Jiumian 8	2008	Modern	1
D226	MAR-7A-3	2001	Modern	1
D234	Jinmian 49	2007	Modern	1
D238	Dezhou 973	2001	Modern	1
D239	Ao V2/757	2011	Modern	1
D242	CCRI 60	2009	Modern	1
D244	Jifeng 908	2010	Modern	1
D245	Lumianyan 28	2008	Modern	1
D251	Deltapine 16	1986	Early	1
D252	Ao SiV2	2001	Modern	1
D258	Acala 1517-70	1986	Early	1
D266	Xixu H10	1996	Medium	1
D270	Nongdamian 7	2010	Modern	1
D274	PD 3246	1986	Early	1
D278	PD 6186	1988	Medium	1
D280	93Guowaiyin-14	1996	Medium	1
D282	С 3210	1986	Early	1
D284	Delfos 2404	1986	Early	1
D286	Qik	2003	Modern	1
D289	Buhala 6	1990	Medium	1
D291	M-8114-0224	1989	Medium	1
D294	Su BR6202Bt	2011	Modern	1
D296	149Х	1986	Early	1
D297	Delfos 9169A	1986	Early	1
D298	Desmotada	1986	Early	1
D301	93guowaiyin-17	1996	Medium	1
D303	St213RNR	2001	Modern	1
D308	DP 90	1991	Medium	1
D316	Rowden	1986	Early	1
D317	Feiergan 175	1989	Medium	1
D320	Zhongwu 372	1991	Medium	1
D327	Sulianmian 12	1991	Medium	1
D329	Caike 510	1986	Early	1
D330	Jijiaohongyemian	1986	Early	1
D334	Sulian 8909	1991	Medium	1
D336	TYJ-98-35	2003	Modern	1
D339	Lambright GL-N	1986	Early	1
D342	Stoneville 453	1986	Early	1
D351	Ari 971	2003	Modern	1
D357	R01sandu85	2011	Modern	1
D358	SA1064B1	1991	Medium	1
D359	K8J508	2011	Modern	1
D361	Zhong R773-314	2011	Modern	1
D363	R8166S91	2011	Modern	1
D365	Suyou 6108	2009	Modern	1
D366	Wangjiangchangrong	2011	Modern	1
D369	Suyou 6003	2011	Modern	1
D375	RTN78	2011	Modern	1
D376	Ari 3697	2011	Modern	1
D380	Zong1-61	1998	Medium	1
D385	Jimian 668	2000	Medium	1
D386	Xinluzao 3	1988	Medium	1
D387	LanghuangF10bai	1991	Medium	1
D388	Sumian 12	1997	Medium	1
D389	Uganda 3	1986	Early	1
D390	Changkangmian	1995	Medium	1
D391	86-1（72-100）	1986	Early	1
D393	Xuzhou 553	1988	Medium	1
D394	Eguangmian	1986	Early	1
D395	Jimian 11	1986	Early	1
D396	TM-1	1986	Early	1
D397	Shuangtaomian	1986	Early	1
D398	YahuangLi	1993	Medium	1
D399	Yumian 1	2001	Modern	1
D415	Jinmian 25	1998	Medium	1
D002	CC28	1991	Medium	0
D003	Fandimian	1986	Early	0
D004	Yumian1	1984	Early	0
D005	Wan 3396	1986	Early	0
D007	Jimian 8	1983	Early	0
D010	Yun'an 4	1986	Early	0
D011	Xin 547	1986	Early	0
D012	Daihongdai	1984	Early	0
D013	Xiangxuan 2	1986	Early	0
D014	Dongting 3	1986	Early	0
D015	Nanguamian	1986	Early	0
D016	Zaoyangbuluolei	1986	Early	0
D017	Chuilingmian	1986	Early	0
D018	Xuzhou 1818	1986	Early	0
D019	Humian 204	1983	Early	0
D020	70-1437	1986	Early	0
D021	Cimian 9	1986	Early	0
D022	Pengze 4	1986	Early	0
D023	70-24	1986	Early	0
D024	Shaoyangdatao	1986	Early	0
D025	Yan64-1	1986	Early	0
D027	Zhi 6705	1986	Early	0
D028	Xianmian 858	1986	Early	0
D029	Esha 28	1984	Early	0
D030	Xuzhou 514	1984	Early	0
D031	Xuzhou 142	1986	Early	0
D032	Simian 2	1984	Early	0
D033	Xiaoxian133changrong	1986	Early	0
D034	Shanndaixi	1986	Early	0
D035	Baoshandatao	1986	Early	0
D037	CCRI 12	1987	Medium	0
D038	Wujiyizhihua	1986	Early	0
D039	Jimian 12	1986	Early	0
D042	CCRI 19	1993	Medium	0
D043	Zhong 85271	1991	Medium	0
D044	Keyuan 1	1994	Medium	0
D045	Keyuan 4	1992	Medium	0
D046	Linqing 201	1991	Medium	0
D047	Wanzao 686	1991	Medium	0
D048	Wan 231	1992	Medium	0
D049	CCRI 23	1995	Medium	0
D051	208H-1	1993	Medium	0
D052	Sumian 1	1988	Medium	0
D053	Jinyuan 1081	1993	Medium	0
D055	Tu71-113	1992	Medium	0
D056	Bu 3363	1992	Medium	0
D057	Zhongzhi BD13	1992	Medium	0
D058	Linqing 2350	1992	Medium	0
D059	Huazhong 106	1992	Medium	0
D060	CCRI 10	1983	Early	0
D061	Heishanmian 1	1986	Early	0
D062	Jinmian 2	1986	Early	0
D065	Liaomian 9	1983	Early	0
D066	CCRI 16	1990	Medium	0
D067	Yuzhishi 84-1	1991	Medium	0
D068	Liao 7334-7728	1987	Medium	0
D069	Ji 91-28	1992	Medium	0
D070	Shann 2754	1993	Medium	0
D071	Shann 2812	1993	Medium	0
D072	Damian 20	2003	Modern	0
D073	Jihekangyan	1995	Medium	0
D075	Yuzao 275	1999	Medium	0
D076	Yunzao 219	1997	Medium	0
D077	Yun 93kang354	1997	Medium	0
D078	Yun 94H-32	1997	Medium	0
D079	Liaojinmian 3	1997	Medium	0
D081	Kashi 736	1997	Medium	0
D084	Yumian 19	1999	Medium	0
D086	Han284	2001	Modern	0
D087	Shuangjia 321	2003	Modern	0
D089	Laoyangmian	1986	Early	0
D090	Lingbaomian	1986	Early	0
D091	Zhengzhou-385	1986	Early	0
D092	Luodiantiezi	1986	Early	0
D095	Yun K1505	2003	Modern	0
D096	Ningmian 18	1986	Early	0
D097	Guidu'anxianbaizi	1986	Early	0
D098	Guiluochengdamian	1986	Early	0
D099	Dianlijiangxianmiaohua	1986	Early	0
D101	Sukang 310	2003	Modern	0
D105	Zhongzhi 86-6	1993	Medium	0
D106	Hongshi 5	1986	Early	0
D107	Jianyang 303	1986	Early	0
D108	Nianmian 9	2010	Modern	0
D111	Shann 4080	1986	Early	0
D112	Ganmian 12	2000	Medium	0
D113	Zhongyihong 2	1986	Early	0
D117	Zhong R1052	2001	Modern	0
D118	Zhong R2058	2001	Modern	0
D119	Liao 4853	1986	Early	0
D120	Lu 890	2006	Modern	0
D121	Liao 2277	1987	Medium	0
D122	Taiyuan 4	1986	Early	0
D123	CCRI 49	2004	Modern	0
D124	Henan 79	1981	Early	0
D127	Zhong2201	2001	Modern	0
D128	Xinluzao 21	2005	Modern	0
D130	Jin 7	1983	Early	0
D132	Yishuhong	1986	Early	0
D133	73-782	1986	Early	0
D135	Shann 689	1989	Medium	0
D137	Shann 954	1986	Early	0
D138	Rendong 67-86	1986	Early	0
D139	Jiangsumian 1	1988	Medium	0
D140	Shannsanyuan 78-782	1986	Early	0
D141	Pingtanglaoyanghua	1986	Early	0
D142	73-184	1986	Early	0
D143	Beijing 432	1986	Early	0
D144	Beichugongshemian	1986	Early	0
D145	Kang 5	1988	Medium	0
D147	Ganzao 032	1992	Medium	0
D148	Zhong 5765	1992	Medium	0
D149	Zhong 6331	1990	Medium	0
D150	Jinong 355	1989	Medium	0
D154	Shanghai 368	1986	Early	0
D155	Dai 4554	1986	Early	0
D156	Hunanmayangyangmianhua	1986	Early	0
D157	Bamanaliangdamian	1986	Early	0
D158	Chuan 206	1986	Early	0
D161	Huazhong yuan91-230	1994	Medium	0
D162	E 901	1997	Medium	0
D163	Sanhu 84-1	1992	Medium	0
D164	Chuan 3593	1992	Medium	0
D165	Emian 19	1994	Medium	0
D166	E 4396	1992	Medium	0
D167	Liao 7003	1991	Medium	0
D168	Jin 417	1987	Medium	0
D169	Nantong 87-598	1993	Medium	0
D170	Tu 83-161	1994	Medium	0
D171	Zhonghuzhi PI3910a	1997	Medium	0
D172	Emian 21	1996	Medium	0
D174	CCRI 30	1998	Medium	0
D175	JCG82	1996	Medium	0
D177	Zhong 203016	2003	Modern	0
D182	Shiyuan 345	1999	Medium	0
D183	Bamian 1	1986	Early	0
D184	Dongting 1	1986	Early	0
D185	VI3221	1986	Early	0
D186	Liaoyanglvrongmian	1986	Early	0
D187	Siyang 630	1987	Medium	0
D188	70xuanxi 733	1986	Early	0
D189	Jing 55173	1986	Early	0
D190	Luyuan 343	2001	Modern	0
D191	Suyuan 04-162	1986	Early	0
D192	CCRI 50	2005	Modern	0
D194	Zhongyuan 0114	2001	Modern	0
D195	Zhonghuzhi PI9321	2001	Modern	0
D196	Henandalingdasimian	1987	Medium	0
D197	Huixianyiwohou	1986	Early	0
D198	Dataomian	1989	Medium	0
D199	Yun 1812	1989	Medium	0
D200	Xuzhou 6	1982	Early	0
D201	Deltapine-duanguozhi	1986	Early	0
D202	Xinluzao 7	1997	Medium	0
D203	Yibabian	1986	Early	0
D204	Lumian 2	1983	Early	0
D205	CCRI 17	1990	Medium	0
D206	Lu 1138	2001	Modern	0
D208	Ekangmian 8	1998	Medium	0
D209	Shan 416	1986	Early	0
D210	Lumian 6	1984	Early	0
D211	CCRI 35	1999	Medium	0
D212	Xinmian 33B	2001	Modern	0
D213	Simian 3	1993	Medium	0
D214	Sumian 9108	1997	Medium	0
D215	CCRI 41	2002	Modern	0
D216	Si 168	2003	Modern	0
D218	Chad 3	1988	Medium	0
D220	Nongguang 1	1986	Early	0
D223	Jinmian 46	2006	Modern	0
D224	BJA 592	1986	Early	0
D225	Sulianmian 78	1991	Medium	0
D227	Express	2011	Modern	0
D228	King	1986	Early	0
D230	C 1835	1986	Early	0
D231	Bao 2367	1986	Early	0
D232	Wufen 1	1986	Early	0
D233	Nongdamian 8	2010	Modern	0
D235	E-40	1986	Early	0
D236	GP 203	1993	Medium	0
D237	Sulianmian 156	1991	Medium	0
D240	F 281	1986	Early	0
D241	Luxu 1	2003	Modern	0
D243	Miscot 7803-52	1991	Medium	0
D246	GP 135	1992	Medium	0
D247	E 0908	2011	Modern	0
D248	Arkansas 971	2001	Modern	0
D249	Zongxu 1	1995	Medium	0
D250	Jinmian 34	2002	Modern	0
D253	Delcot 277-5	1986	Early	0
D254	Zong 2-63	1997	Medium	0
D256	GZNn	2001	Modern	0
D257	Xiangmian 13	1989	Medium	0
D259	AC 321	1986	Early	0
D260	V1	1986	Early	0
D261	BP 52	1986	Early	0
D262	Chaojijiaodezimian	1986	Early	0
D263	Xiangmian 18	2000	Medium	0
D264	PD 2165	1986	Early	0
D265	Shikang 39	2007	Modern	0
D267	Yinmian 1	2007	Modern	0
D269	Huabanye	1986	Early	0
D271	Bole07-11	2011	Modern	0
D272	CCRI 81	2011	Modern	0
D273	DES 926	1991	Medium	0
D275	N74-250	1993	Medium	0
D277	Zhong RI015	1986	Early	0
D279	M28114-313	1993	Medium	0
D281	HF5RUP	2003	Modern	0
D283	Colombia	1986	Early	0
D285	Pilose-3	1993	Medium	0
D287	Liaowu 1201	1991	Medium	0
D288	CF-43/2	1988	Medium	0
D290	Chaojijiao	1986	Early	0
D292	Z37less	1988	Medium	0
D293	Babshaw 1	1986	Early	0
D295	PD 97072	2001	Modern	0
D299	Jinnongdayuan3-1	2002	Modern	0
D300	Sulianmian 35	1994	Medium	0
D302	M87-2	1988	Medium	0
D304	Qunkemian	1986	Early	0
D305	L-5F45	1989	Medium	0
D306	MSCO-8	2001	Modern	0
D307	Anjiyan-60	1986	Early	0
D309	misikete8711ne	1991	Medium	0
D310	EmpireStrN2-4	1986	Early	0
D311	V83-013	1994	Medium	0
D312	Cestam 86-1	2006	Modern	0
D313	PD 0113	1986	Early	0
D314	Sulianmian 118	1991	Medium	0
D315	Zhongzhimian 2	2006	Modern	0
D318	93guowaiyin-4	1997	Medium	0
D319	Baxi006	2006	Modern	0
D321	Cook1627	1986	Early	0
D322	Greenlint	1986	Early	0
D323	Xinluzhong 35	2007	Modern	0
D324	Nonglin 1	1994	Medium	0
D325	Ning 523	1991	Medium	0
D326	Local Cotton-1	2009	Modern	0
D328	Liaoyangduomaomian	1988	Medium	0
D331	Li 771-436	1986	Early	0
D332	41B006	1990	Medium	0
D333	DengenHS120	1986	Early	0
D335	Baimian 1	2004	Modern	0
D337	GP 81	1992	Medium	0
D338	Deltapine 15	1986	Early	0
D341	Bomian 3	1986	Early	0
D343	gL2gl3	1986	Early	0
D344	Ziheludimian	1986	Early	0
D345	FH682	1997	Medium	0
D346	N73DeltapineNGF	1993	Medium	0
D347	Local cotton-2	2011	Modern	0
D348	Zhong 21371	2011	Modern	0
D349	Ji 169	2008	Modern	0
D350	Ari 1327	2011	Modern	0
D352	A41772Bt	2011	Modern	0
D353	SGK 9708	2002	Modern	0
D354	Dalingmian 69	1987	Medium	0
D355	Liaoyangduomao	1988	Medium	0
D356	Zhong Arc73	2011	Modern	0
D362	Zhong 1138E24	2011	Modern	0
D367	Yuan 247-31	2009	Modern	0
D368	Ari 3696	2011	Modern	0
D370	Qinyuan 93089	2003	Modern	0
D371	A971Bt	2011	Modern	0
D372	RTbaixu	1994	Medium	0
D373	Suyuan 7235	1994	Medium	0
D374	Wusanchangrong	1986	Early	0
D377	Zhong 1421	2011	Modern	0
D378	4133Bt	2011	Modern	0
D379	Zhong 1441	2011	Modern	0
D381	Zong128	2011	Modern	0
D382	CCRI 82	2011	Modern	0
D383	ZhongS9B11	2011	Modern	0
D384	ZhongS9B12	2011	Modern	0
D392	Zhongwu 378	1991	Medium	0
D400	LanghuangF10zong	1986	Early	0
D401	Jimian 20	1996	Medium	0
D402	J02-247	2006	Modern	0
D403	CZA(70)33	1993	Medium	0
D404	Handan 333	2001	Modern	0
D405	Jinmian 33	2002	Modern	0
D406	CCRI 36	1999	Medium	0
D407	Yumian 8	1992	Medium	0
D408	Yumian 21	1996	Medium	0
D409	Jinmian 20	1996	Medium	0
D410	Ganmian11	2000	Medium	0
D411	Sumian 22	2002	Modern	0
D412	Sumian 9	1995	Medium	0
D413	Yinshan 6	2009	Modern	0
D414	Luyanmian16	2001	Modern	0
D416	Ekangmian 10	1999	Medium	0
D417	Zhong 078	2009	Modern	0
D418	Jimian 17	1992	Medium	0
D419	Emian 20	1995	Medium	0
