# Supplementary material for: Identifying favorable alleles for improving key agronomic traits in upland cotton
Source: BMC Plant Biol. 2019 Apr 11;19:138. doi: 10.1186/s12870-019-1725-y (PMC6458685; doi:10.1186/s12870-019-1725-y)
Supplement: Supplementary file 16 — Table S9. Summary of 2 types of favorable alleles in key agronomic traits. (XLSX 9 kb) [file 12870_2019_1725_MOESM16_ESM.xlsx]

## Sheet: Sheet1
Table S9 Summary of 2 types favorable alleles in key agronomic traits
Traits	FAs	RFAs	CFAs	Representative accessions
BW	2	1	1	Zhong R773-310, Xinluzao 3
LP	3	1	2	Xinluzhong 34, Xinluzao 3
FL	2	0	2	Zhong R773-310, Suyou 610
FS	4	3	1	J02508, Suyou 610
BOD	1	1	0	Xinluzhong 34, Xinluzhong 5
